# Supplementary material for: Genomic Profiling of Childhood Tumor Patient-Derived Xenograft Models to Enable Rational Clinical Trial Design
Source: Cell Rep. Author manuscript; Available in PMC 2019 Nov 27. (PMC6880934; doi:10.1016/j.celrep.2019.09.071)
Supplement: 2 [file NIHMS1542708-supplement-2.xlsx]

## Sheet: histology.ns
Histology	SNP array	WES	RNA-Seq	STR	Total
Alveolar Soft Part Sarcoma (ASPS)	2	2	2	2	2
Astrocytoma	4	4	4	4	4
Atypical Teratoid Rhabdoid Tumor (ATRT)	8	8	6	8	8
B-cell Precursor Acute Lymphoblastic Leukemia ALL (BCP-ALL)	32	33	33	33	33
Clear Cell Sarcoma	1	1	1	1	1
CNS Ewing sarcoma family tumor with CIC alteration (CNS EFT-CIC)	2	2	2	2	2
CNS embryonal tumor, not otherwise specified (CNS embryonal NOS)	1	1	1	1	1
CNS germinoma	1	0	1	1	1
Colon Carcinoma	1	1	1	1	1
Diffuse Intrinsic Pontine Glioma (DIPG)	2	0	2	2	2
Ependymoblastoma	1	1	1	1	1
Ependymoma	5	5	6	6	6
Embryonal Tumor with Multilayer Rosettes (ETMR)	2	3	3	3	3
Early T-cell Precursor Acute Lymphoblastic Leukemia (ETP-ALL)	6	6	6	6	6
Ewing Sarcoma	10	10	9	10	10
Extracranial Rhabdoid	4	4	3	4	4
Fusion- Rhabdomyosarcoma (RMS)	6	6	6	6	6
Fusion+ Rhabdomyosarcoma (RMS)	6	6	6	6	6
Glioblastoma	5	3	4	6	6
Hepatoblastoma	1	1	1	1	1
Medulloblastoma	18	8	18	20	20
Mixed-lineage Acute Lymphoblastic Leukemia (MLL-ALL)	10	10	10	10	10
Neuroblastoma	35	35	33	35	35
Osteosarcoma	34	34	30	36	36
Philadelphia-chromosome-like Acute Lymphoblastic Leukemia (Ph-like ALL)	19	19	19	19	19
Philadelphia-chromosome + Acute Lymphoblastic Leukemia (Ph+ ALL)	3	3	3	3	3
Small Cell Carcinoma	2	2	2	2	2
T-cell acute lymphoblastic leukemia (T-ALL)	19	19	19	19	19
Wilms	12	13	12	13	13
	252	240	244	261	261

## Sheet: sample.clin
Model	Histology	Histology.Detailed	Histology-Detailed2	Molecular-Subtype-Brain	PI	Sex	Phase	Age	Reported_Ethnicity	Inferred_Ethnicity	PC1	PC2	PC3	Site.of.Initial.Tumor	Site.of.Specimen	New Histopathology	Stage.of.Disease	Risk.Group	COG studies	Prior Therapy	Patient.last.alive.year	Patient.OS.to.last.alive.date.days.	Patient.EFS.from.Dx.to.1st.Progression.days.	Time.from.Dx.to.sample.for.model.days.	Other_info1
ALL-02	ALL	BCP-ALL	BCP-ALL	NA	Lock	Female	Relapse	5.42	Unknown	Mixed_or_Unknown	0.0171939	0.02202	0.0050438	Unknown	Bone marrow	Not noted	Unknown	NA	Unknown	Prior Chemotherapy	1999	2309	911	1973	NA
ALL-03	ALL	MLL-ALL	MLL-ALL	NA	Lock	Female	Diagnosis	12.92	Unknown	European	0.0164173	0.0276135	0.0074508	Unknown	Bone marrow	t(11;19), MLL-MLLT1	Unknown	NA	Unknown	No Prior Tx	2006	4909	1178	1	NA
ALL-04	ALL	Ph+-ALL	Ph+-ALL	NA	Lock	Male	Diagnosis	8.67	Unknown	European	0.0161713	0.0300274	0.000573698	Unknown	Bone marrow	Not noted	Unknown	NA	Unknown	No Prior Tx	1999	327	311	5	NA
ALL-07	ALL	BCP-ALL	BCP-ALL	NA	Lock	Male	Diagnosis	7.33	Unknown	European	0.0169947	0.0292664	0.00672111	Unknown	Bone marrow	Not noted	Unknown	NA	Unknown	No Prior Tx	1998	410	228	0	NA
ALL-08	ALL	T-ALL	T-ALL	NA	Lock	Male	Relapse	12.58	Unknown	African	-0.0429698	-0.00400053	-0.0173847	Unknown	Bone marrow	Not noted	Unknown	NA	Unknown	Prior Chemotherapy	1999	532	516	516	NA
ALL-10	ALL	Ph-likeALL	Ph-likeALL	NA	Lock	Male	Diagnosis	4	Unknown	European	0.0175145	0.0297249	0.000183358	Unknown	Bone marrow	Not noted	Unknown	NA	Unknown	No Prior Tx	2006	2653	0	0	NA
ALL-102	ALL	Ph-likeALL	Ph-likeALL	NA	Lock	Male	Diagnosis	3.08	Unknown	European	0.0169461	0.0293815	0.00541541	Unknown	Bone marrow	Not noted	Unknown	NA	Unknown	No Prior Tx	2009	2443	827	0	Same patient as ALL-105 (rel1) and ALL-115 (rel3)
ALL-105	ALL	Ph-likeALL	Ph-likeALL	NA	Lock	Male	Relapse	3.08	Unknown	European	0.0165519	0.0293876	0.00521039	Unknown	Bone marrow	Not noted	Unknown	NA	Unknown	Prior Chemotherapy	2009	2443	827	827	Same patient as ALL-102 (dx) and ALL-115 (rel3)
ALL-106	ALL	Ph-likeALL	Ph-likeALL	NA	Lock	Male	Diagnosis	14.92	Unknown	SouthAsianOrHispanic	0.0176011	-0.0044805	0.00871431	Unknown	Bone marrow	Not noted	Unknown	NA	Unknown	No Prior Tx	2011	365	0	0	NA
ALL-107	ALL	Ph-likeALL	Ph-likeALL	NA	Lock	Male	Diagnosis	5.5	Unknown	Mixed_or_Unknown	0.0102145	0.0182615	0.0065496	Unknown	Bone marrow	Not noted	Unknown	NA	Unknown	No Prior Tx	2014	1064	805	0	NA
ALL-108	ALL	Ph-likeALL	Ph-likeALL	NA	Lock	Female	Diagnosis	6.17	Unknown	European	0.0182326	0.02986	0.00335761	Unknown	Bone marrow	Not noted	Unknown	NA	Unknown	No Prior Tx	2011	990	990	0	NA
ALL-11	ALL	BCP-ALL	BCP-ALL	NA	Lock	Female	Diagnosis	3.08	Unknown	European	0.0175035	0.0287087	0.00949607	Unknown	Bone marrow	Not noted	Unknown	NA	Unknown	No Prior Tx	2006	4723	0	1	NA
ALL-115	ALL	Ph-likeALL	Ph-likeALL	NA	Lock	Male	Relapse	3.08	Unknown	European	0.0169144	0.029134	0.0062025	Unknown	Bone marrow	Not noted	Unknown	NA	Unknown	Prior Chemotherapy	2010	2443	827	2293	Same patient as ALL-102 (dx) and ALL-105 (rel1)
ALL-116	ALL	Ph-likeALL	Ph-likeALL	NA	Lock	Female	Diagnosis	16.58	Unknown	European	0.0168541	0.0297607	0.00431944	Unknown	Peripheral blood	Not noted	Unknown	NA	Unknown	Unknown	2014	2716	1155	NA	PARCFU
ALL-117	ALL	Ph-likeALL	Ph-likeALL	NA	Lock	Male	Diagnosis	14.08	Unknown	European	0.0189509	0.0319847	0.00419585	Unknown	Bone marrow	Not noted	Unknown	NA	Unknown	Unknown	2006	383	351	NA	PANWJB
ALL-118	ALL	Ph-likeALL	Ph-likeALL	NA	Lock	Female	Diagnosis	12.92	Unknown	European	0.0172846	0.0309105	0.000578239	Unknown	Bone marrow	Not noted	Unknown	NA	Unknown	Unknown	2012	2515	N/A	NA	PANNGL
ALL-121	ALL	T-ALL	T-ALL	NA	Lock	Male	Relapse	15.83	Unknown	European	0.0180966	0.0298678	-0.00298912	Unknown	Bone marrow	Resistant disease	Unknown	NA	Unknown	Prior Chemotherapy	2010	621	445	445	Same patient as ALL-46 (dx)
ALL-122	ALL	BCP-ALL	BCP-ALL	NA	Lock	Female	Relapse	4.92	Unknown	SouthAsianOrHispanic	0.0145248	9.64271e-05	0.0163388	Unknown	Bone marrow	Not noted	Unknown	NA	Unknown	Prior Chemotherapy	2013	967	646	878	NA
ALL-123	ALL	BCP-ALL	BCP-ALL	NA	Lock	Female	Relapse	2.42	Unknown	European	0.0182974	0.0298045	0.00782248	Unknown	Bone marrow	Not noted	Unknown	NA	Unknown	Prior Chemotherapy	2006	749	584	584	Same patient as ALL-58 (dx)
ALL-16	ALL	T-ALL	T-ALL	NA	Lock	Female	Diagnosis	10.17	Unknown	European	0.0182438	0.0304781	0.000431234	Unknown	Bone marrow	Not noted	Unknown	NA	Unknown	No Prior Tx	2006	4053	0	1	NA
ALL-17	ALL	BCP-ALL	BCP-ALL	NA	Lock	Female	Diagnosis	8.92	NA	NA	NA	NA	NA	Unknown	Bone marrow	Not noted	Unknown	NA	Unknown	No Prior Tx	2010	4340	758	1	NA
ALL-19	ALL	BCP-ALL	BCP-ALL	NA	Lock	Male	Relapse	16.08	Unknown	European	0.0181316	0.0293838	0.000129324	Unknown	Bone marrow	Not noted	Unknown	NA	Unknown	Prior Chemotherapy	2000	352	141	142	NA
ALL-25	ALL	BCP-ALL	BCP-ALL	NA	Lock	Male	Diagnosis	12.17	Unknown	European	0.0170617	0.0301908	0.00510907	Unknown	Bone marrow	Not noted	Unknown	NA	Unknown	No Prior Tx	2006	839	724	0	Same patient as ALL-61 (rel)
ALL-26	ALL	BCP-ALL	BCP-ALL	NA	Lock	Female	Diagnosis	3.58	Unknown	European	0.0172404	0.0306577	0.00482147	Unknown	Bone marrow	Not noted	Unknown	NA	Unknown	No Prior Tx	2003	NA	0	0	NA
ALL-27	ALL	T-ALL	T-ALL	NA	Lock	Male	Diagnosis	8.5	Unknown	European	0.0176593	0.0293788	0.00562768	Unknown	Bone marrow	Not noted	Unknown	NA	Unknown	No Prior Tx	2005	881	309	0	NA
ALL-28	ALL	BCP-ALL	BCP-ALL	NA	Lock	Male	Diagnosis	1.58	Unknown	European	0.017888	0.0308275	0.00638247	Unknown	Bone marrow	Not noted	Unknown	NA	Unknown	No Prior Tx	2003	NA	0	0	NA
ALL-29	ALL	T-ALL	T-ALL	NA	Lock	Male	Diagnosis	4.92	Unknown	European	0.0154001	0.0280059	0.00878048	Unknown	Bone marrow	Not noted	Unknown	NA	Unknown	No Prior Tx	2001	NA	0	0	NA
ALL-30	ALL	T-ALL	T-ALL	NA	Lock	Male	Diagnosis	7.42	Unknown	EastAsian	0.0215271	-0.0490989	0.00556225	Unknown	Bone marrow	Not noted	Unknown	NA	Unknown	No Prior Tx	2004	393	0	0	NA
ALL-31	ALL	T-ALL	T-ALL	NA	Lock	Male	Diagnosis	10.08	Unknown	European	0.0172845	0.0276788	-0.0085225	Unknown	Bone marrow	Not noted	Unknown	NA	Unknown	No Prior Tx	2006	144	0	0	NA
ALL-32	ALL	T-ALL	T-ALL	NA	Lock	Male	Relapse	11.08	Unknown	European	0.0170381	0.0300902	0.0103197	Unknown	Bone marrow	Not noted	Unknown	NA	Unknown	Prior Chemotherapy	2008	449	294	294	Same patient as ALL-90 (rel)
ALL-33	ALL	T-ALL	T-ALL	NA	Lock	Male	Diagnosis	7.33	Unknown	European	0.0175074	0.0294002	0.00219052	Unknown	Bone marrow	Not noted	Unknown	NA	Unknown	No Prior Tx	2007	NA	0	0	NA
ALL-39	ALL	T-ALL	T-ALL	NA	Lock	Male	Relapse	7.17	Unknown	Mixed_or_Unknown	0.00873924	-0.00190985	0.019249	Unknown	Bone marrow	Not noted	Unknown	NA	Unknown	Prior Chemotherapy	2008	893	728	728	NA
ALL-42	ALL	T-ALL	T-ALL	NA	Lock	Male	Diagnosis	2.58	Unknown	European	0.0175035	0.029168	0.00415213	Unknown	Bone marrow	Not noted	Unknown	NA	Unknown	No Prior Tx	2010	645	486	0	NA
ALL-43	ALL	T-ALL	T-ALL	NA	Lock	Male	Diagnosis	6.08	Unknown	European	0.0171331	0.0305237	0.00567844	Unknown	Bone marrow	Not noted	Unknown	NA	Unknown	No Prior Tx	2011	6709	710	0	NA
ALL-46	ALL	T-ALL	T-ALL	NA	Lock	Male	Diagnosis	15.83	Unknown	European	0.0180854	0.029963	-0.00261836	Unknown	Bone marrow	Not noted	Unknown	NA	Unknown	No Prior Tx	2010	621	445	0	Same patient as ALL-121 (rel)
ALL-47	ALL	T-ALL	T-ALL	NA	Lock	Female	Diagnosis	6.42	Unknown	European	0.0168917	0.0305212	0.00603075	Unknown	Bone marrow	Not noted	Unknown	NA	Unknown	No Prior Tx	2008	637	494	0	NA
ALL-50	ALL	BCP-ALL	BCP-ALL	NA	Lock	Male	Diagnosis	10.83	Unknown	European	0.0171325	0.0309875	0.00276691	Unknown	Bone marrow	Not noted	Unknown	NA	Unknown	No Prior Tx	2006	957	921	4	NA
ALL-51	ALL	BCP-ALL	BCP-ALL	NA	Lock	Male	Diagnosis	1.58	Unknown	European	0.0174874	0.0305572	0.00114325	Unknown	Bone marrow	Not noted	Unknown	NA	Unknown	No Prior Tx	2003	92	0	0	NA
ALL-52	ALL	BCP-ALL	BCP-ALL	NA	Lock	Male	Diagnosis	11.33	Unknown	European	0.0162019	0.0297285	0.0111961	Unknown	Bone marrow	Not noted	Unknown	NA	Unknown	No Prior Tx	2004	5	0	0	NA
ALL-53	ALL	BCP-ALL	BCP-ALL	NA	Lock	Male	Diagnosis	7.17	Unknown	European	0.0170907	0.0294245	0.00208214	Unknown	Bone marrow	Not noted	Unknown	NA	Unknown	No Prior Tx	2002	NA	0	0	NA
ALL-54	ALL	BCP-ALL	BCP-ALL	NA	Lock	Male	Diagnosis	7.33	Unknown	Mixed_or_Unknown	0.0140535	-0.0246279	0.00849165	Unknown	Bone marrow	Not noted	Unknown	NA	Unknown	No Prior Tx	2003	9	0	0	NA
ALL-55	ALL	Ph+-ALL	Ph+-ALL	NA	Lock	Male	Diagnosis	14.5	Unknown	European	0.0171682	0.0295497	0.00882171	Unknown	Bone marrow	Not noted	Unknown	NA	Unknown	No Prior Tx	2008	292	0	0	NA
ALL-56	ALL	Ph+-ALL	Ph+-ALL	NA	Lock	Male	Diagnosis	10	Unknown	European	0.0183317	0.0295878	0.00138876	Unknown	Bone marrow	Not noted	Unknown	NA	Unknown	No Prior Tx	2016	3833	1676	3	NA
ALL-57	ALL	BCP-ALL	BCP-ALL	NA	Lock	Female	Diagnosis	5.92	Unknown	European	0.0179227	0.0293875	0.00269796	Unknown	Bone marrow	Not noted	Unknown	NA	Unknown	No Prior Tx	2009	48	0	1	NA
ALL-58	ALL	BCP-ALL	BCP-ALL	NA	Lock	Female	Diagnosis	2.42	Unknown	European	0.0182981	0.0297658	0.00791214	Unknown	Bone marrow	Not noted	Unknown	NA	Unknown	No Prior Tx	2006	749	584	147	Same patient as ALL-123 (rel1)
ALL-59	ALL	BCP-ALL	BCP-ALL	NA	Lock	Female	Diagnosis	13.5	Unknown	European	0.0177724	0.0280179	0.000150421	Unknown	Bone marrow	Not noted	Unknown	NA	Unknown	No Prior Tx	2007	859	713	0	NA
ALL-60	ALL	BCP-ALL	BCP-ALL	NA	Lock	Female	Diagnosis	16.08	Unknown	European	0.0176906	0.0304733	0.00427885	Unknown	Bone marrow	Not noted	Unknown	NA	Unknown	No Prior Tx	2010	1214	1017	0	NA
ALL-61	ALL	BCP-ALL	BCP-ALL	NA	Lock	Male	Relapse	12.17	Unknown	European	0.017022	0.0302377	0.00494634	Unknown	Bone marrow	Not noted	Unknown	NA	Unknown	Prior Chemotherapy	2006	839	724	724	Same patient as ALL-25 (dx)
ALL-63	ALL	BCP-ALL	BCP-ALL	NA	Lock	Female	Diagnosis	14.67	Unknown	European	0.0180195	0.030153	0.00797156	Unknown	Bone marrow	Not noted	Unknown	NA	Unknown	No Prior Tx	2008	NA	0	0	NA
ALL-75	ALL	BCP-ALL	BCP-ALL	NA	Lock	Female	Relapse	0.92	Unknown	European	0.0178565	0.0295106	0.00253622	Unknown	Bone marrow	Not noted	Unknown	NA	Unknown	Prior Chemotherapy	Unknown	Unknown	Unknown	Unknown	NA
ALL-80	ALL	T-ALL	T-ALL	NA	Lock	Male	Diagnosis	4.58	Unknown	European	0.0174715	0.0296615	-0.00139157	Unknown	Bone marrow	Not noted	Unknown	NA	Unknown	No Prior Tx	2013	565	411	0	Same patient as ALL-81 (rel)
ALL-81	ALL	T-ALL	T-ALL	NA	Lock	Male	Relapse	4.58	Unknown	European	0.0174545	0.0295389	-0.00218657	Unknown	Bone marrow	Not noted	Unknown	NA	Unknown	Prior Chemotherapy	2013	565	411	411	Same patient as ALL-80 (dx)
ALL-82	ALL	BCP-ALL	BCP-ALL	NA	Lock	Female	Diagnosis	5.17	Unknown	European	0.016236	0.029267	0.0138236	Unknown	Bone marrow	Not noted	Unknown	NA	Unknown	No Prior Tx	2008	1067	892	0	Same patient as ALL-83 (rel)
ALL-83	ALL	BCP-ALL	BCP-ALL	NA	Lock	Female	Relapse	5.17	Unknown	European	0.0169738	0.0298183	0.0136245	Unknown	Bone marrow	Not noted	Unknown	NA	Unknown	Prior Chemotherapy	2008	1067	892	893	Same patient as ALL-82 (dx)
ALL-84	ALL	BCP-ALL	BCP-ALL	NA	Lock	Male	Relapse	14.5	Unknown	European	0.0180401	0.0295102	0.00159472	Unknown	Bone marrow	Not noted	Unknown	NA	Unknown	Prior Chemotherapy	2008	917	914	914	NA
ALL-85	ALL	T-ALL	T-ALL	NA	Lock	Male	Relapse	11.5	Unknown	European	0.0173706	0.0302695	0.00384272	Unknown	Bone marrow	Not noted	Unknown	NA	Unknown	Prior Chemotherapy	2011	350	350	350	NA
ALL-87	ALL	BCP-ALL	BCP-ALL	NA	Lock	Male	Relapse	2.33	Unknown	European	0.0171074	0.0298344	0.00261887	Unknown	Bone marrow	Not noted	Unknown	NA	Unknown	Prior Chemotherapy	2012	1012	945	951	NA
ALL-88	ALL	BCP-ALL	BCP-ALL	NA	Lock	Male	Relapse	10.67	Unknown	European	0.0176699	0.0306093	0.00201043	Unknown	Bone marrow	Not noted	Unknown	NA	Unknown	Prior Chemotherapy	2007	701	372	372	NA
ALL-90	ALL	T-ALL	T-ALL	NA	Lock	Male	Relapse	11.08	Unknown	European	0.0170096	0.0300701	0.0101701	Unknown	Bone marrow	Not noted	Unknown	NA	Unknown	Prior Chemotherapy	2008	449	294	294	Same patient as ALL-32 (rel)
ALL-91	ALL	BCP-ALL	BCP-ALL	NA	Lock	Male	Relapse	2.67	Unknown	European	0.017113	0.030048	0.00305864	Unknown	Bone marrow	Not noted	Unknown	NA	Unknown	Prior Chemotherapy	2012	2404	1022	1022	NA
ALL-93	ALL	BCP-ALL	BCP-ALL	NA	Lock	Male	Relapse	12	Unknown	European	0.0176959	0.0246482	0.000245929	Unknown	Bone marrow	Not noted	Unknown	NA	Unknown	Prior Chemotherapy	2011	1393	1183	1183	NA
ALL-94	ALL	BCP-ALL	BCP-ALL	NA	Lock	Male	Relapse	2.33	Unknown	EastAsian	0.0216489	-0.0475649	0.0087736	Unknown	Bone marrow	Not noted	Unknown	NA	Unknown	Prior Chemotherapy	2009	1019	895	895	NA
ALL-95	ALL	BCP-ALL	BCP-ALL	NA	Lock	Male	Relapse	1.58	Unknown	European	0.0163312	0.0258194	0.0069721	Unknown	Bone marrow	Not noted	Unknown	NA	Unknown	Prior Chemotherapy	2012	1052	860	860	NA
ALL-97	ALL	T-ALL	T-ALL	NA	Lock	Male	Relapse	2.83	Unknown	Mixed_or_Unknown	0.0146252	0.022817	0.012644	Unknown	Bone marrow	Not noted	Unknown	NA	Unknown	Prior Chemotherapy	2010	796	609	601	NA
ASPS-KY	ASPS	ASPS	ASPS	NA	Houghton	Unknown	Unknown	NA	Unknown	EastAsian	0.0208524	-0.0471151	0.00542825	Unknown	Unknown	Not noted	Unknown	NA	Unknown	No Prior Tx	Unknown	Unknown	Unknown	Unknown	NA
BT-27	PNET	CNS embryonal NOS	CNS embryonal NOS	CNS embryonal NOS	Houghton	Unknown	Unknown	NA	Unknown	European	0.0170428	0.0299982	0.00295931	Unknown	Unknown	Not noted	Unknown	NA	Unknown	Unknown	Unknown	Unknown	Unknown	Unknown	NA
BT-29	ATRT	ATRT	ATRT-MYC	MYC	Houghton	Male	Diagnosis	NA	European	European	0.0172407	0.029522	0.00399428	Frontal Lobe	Frontal Lobe	MYC by RNA	Unknown	NA	Unknown	No Prior Tx	Unknown	Unknown	Unknown	Unknown	NA
CHLA-258	Ewing Sarcoma	Ewing Sarcoma	Ewing Sarcoma	NA	Houghton	Female	Relapse	14	Hispanic or Latino	SouthAsianOrHispanic	0.0175118	0.0139135	-0.0395391	Unknown	Lung	EWS/FLI-1 translocation	Unknown	NA	Unknown	Vinc+Dox+ cyclo, VP16+ifos; Ifos+CBDCA +ETOP	Unknown	Unknown	Unknown	Unknown	NA
CHLA-79	Neuroblastoma	Neuroblastoma	Neuroblastoma	NA	Reynolds, Maris	Female	Progressing Disease	2	Unknown	European	0.0179003	0.0307895	0.00329941	Unknown	Unknown	Non-MYCN Amp	Stage 4	High	Unknown	Cisplatin, cyclophosphamide, doxorubicin, etoposide, melphalan, total body irradiation	Unknown	Unknown	Unknown	Unknown	NA
COG-N-415x	Neuroblastoma	Neuroblastoma	Neuroblastoma	NA	Reynolds, Maris	Female	Progressing Disease	1.4	Unknown	European	0.0180862	0.0296861	0.00239189	Adrenal gland, NOS Suprarenal gland Adrenal, NOS	post mortem blood	MYCN Amp	Stage 4	High	ANBL00B1 (20090825), ANBL0532 (20090828)	Unknown	2010	242	226	242	NA
COG-N-421x	Neuroblastoma	Neuroblastoma	Neuroblastoma	NA	Reynolds, Maris	Male	Relapse	2.73	Unknown	European	0.0194471	0.0302659	0.00312041	Adrenal gland, NOS Suprarenal gland Adrenal, NOS	post mortem blood	MYCN Amp	Stage 4	NA	AB9804 (20040323), ANBL00B1 (20040326), B947 (20040329)	Unknown	2011	2619	2078	2619	NA
COG-N-424x	Neuroblastoma	Neuroblastoma	Neuroblastoma	NA	Reynolds, Maris	Male	Diagnosis	0.5	Unknown	European	0.0175319	0.0307771	0.00363826	Adrenal gland, NOS Suprarenal gland Adrenal, NOS	tumor	MYCN Amp	Stage 4	NA	ANBL00B1 (20110624), ANBL0032 (20120511)	No Prior Tx	Unknown	1989	1989	1	NA
COG-N-426x-Felix-PDX	Neuroblastoma	Neuroblastoma	Neuroblastoma	NA	Reynolds, Maris	Male	Relapse	4	Unknown	European	0.0180152	0.030915	0.0039038	Unknown	post mortem blood	Non-MYCN Amp	Stage 4	NA	ADVL0921	multiple rounds of chemotherapy, radiation, MIBG, immunotherapy; MLN-8237, irinotecan, temozolomide	2011	Unknown	Unknown	Unknown	NA
COG-N-440x	Neuroblastoma	Neuroblastoma	Neuroblastoma	NA	Reynolds, Maris	Female	Relapse	0.93	Unknown	European	0.0173659	0.0292889	0.00258307	Adrenal gland, NOS Suprarenal gland Adrenal, NOS	post mortem blood	MYCN Amp	Stage 4	NA	ANBL0531 (20110509), ANBL00B1 (20110509), ANBL0532 (20110526)	Unknown	2011	222	172	222	NA
COG-N-452x	Neuroblastoma	Neuroblastoma	Neuroblastoma	NA	Reynolds, Maris	Male	Relapse	1.4	Unknown	European	0.0171909	0.0306492	-0.00130252	Adrenal gland, NOS Suprarenal gland Adrenal, NOS	post mortem blood	MYCN Amp	Stage 4	NA	ANBL00B1 (20080703), ACCL05C1 (20080813)	Unknown	2012	1350	444	1350	same patient as COG-N-453x
COG-N-453x	Neuroblastoma	Neuroblastoma	Neuroblastoma	NA	Reynolds, Maris	Male	Relapse	1.4	Unknown	European	0.0173022	0.0305505	-0.00159684	Adrenal gland, NOS Suprarenal gland Adrenal, NOS	post mortem liver tumor	MYCN Amp	Stage 4	NA	ANBL00B1 (20080703), ACCL05C1 (20080813)	Unknown	2012	1350	444	1350	same patient as COG-N-452x
COG-N-471x	Neuroblastoma	Neuroblastoma	Neuroblastoma	NA	Reynolds, Maris	Female	Relapse	2.58	Unknown	SouthAsianOrHispanic	0.0174615	-0.00540319	0.011097	Adrenal gland, NOS Suprarenal gland Adrenal, NOS	post mortem blood	MYCN Amp by pathology & RNA, not by CN	Stage 4	NA	ANBL00B1 (20110916), ANBL0532 (20110921), ACCL0934 (20120426)	Unknown	2012	327	312	327	NA
COG-N-480x	Neuroblastoma	Neuroblastoma	Neuroblastoma	NA	Reynolds, Maris	Male	Diagnosis	0.95	Unknown	European	0.0179614	0.0303002	0.00383381	Adrenal gland, NOS Suprarenal gland Adrenal, NOS	bone marrow	MYCN Amp	Stage 4	NA	ANBL00B1 (20130424), ANBL0032 (20131205)	No Prior Tx	2014	394	394	1	NA
COG-N-496x	Neuroblastoma	Neuroblastoma	Neuroblastoma	NA	Reynolds, Maris	Female	Diagnosis	3.2	Unknown	European	0.0179508	0.031489	0.00213998	Unknown	bone marrow	MYCN Amp	Stage 4	NA	Unknown	No Prior Tx	Unknown	Unknown	Unknown	1	NA
COG-N-519x	Neuroblastoma	Neuroblastoma	Neuroblastoma	NA	Reynolds, Maris	Male	Relapse	2	Unknown	European	0.017803	0.0310222	-0.000213229	C74.9: Adrenal gland, NOS	post mortem blood	MYCN Amp	Stage 4	NA	ANBL00B1	Unknown	2014	996	Unknown	996	NA
COG-N-549x	Neuroblastoma	Neuroblastoma	Neuroblastoma	NA	Reynolds, Maris	Male	Progressing Disease	1.2	Unknown	European	0.0173205	0.0317432	0.00416489	Abdomen, NOS Abdominal wall, NOS Intra-abdominal site, NOS	tumor	Non-MYCN Amp	Stage 4	NA	ANBL00B1 (20140401), ANBL09P1 (20140411)	Unknown	2015	383	242	241	NA
COG-N-557x	Neuroblastoma	Neuroblastoma	Neuroblastoma	NA	Reynolds, Maris	Male	Diagnosis	2.68	Unknown	Mixed_or_Unknown	-0.00452292	0.0172297	-0.00169221	Abdomen, NOS Abdominal wall, NOS Intra-abdominal site, NOS	tumor	MYCN Amp by pathology & RNA, not by CN	Stage 4	NA	ANBL00B1 (20141230)	No Prior Tx	2016	617	418	1	NA
COG-N-560x	Neuroblastoma	Neuroblastoma	Neuroblastoma	NA	Reynolds, Maris	Female	Diagnosis	1	Unknown	European	0.0181757	0.0282646	0.0007879	Abdomen, NOS Abdominal wall, NOS Intra-abdominal site, NOS	tumor	MYCN Amp	Stage 4	NA	ANBL00B1 (20141030)	No Prior Tx	2015	268	Unknown	1	NA
COG-N-561x	Neuroblastoma	Neuroblastoma	Neuroblastoma	NA	Reynolds, Maris	Female	Relapse	1.6	Unknown	European	0.0174605	0.029922	0.00279947	C48.0 Retroperitoneum	post mortem blood	MYCN Amp	Stage 4	NA	ANBL00B1	Unknown	2015	406	Unknown	406	NA
COG-N-564x	Neuroblastoma	Neuroblastoma	Neuroblastoma	NA	Reynolds, Maris	Female	Relapse	NA	Unknown	European	0.0164975	0.0288598	0.0035674	Unknown	post mortem blood	MYCN Amp	Stage 4	NA	Unknown	Unknown	2015	Unknown	Unknown	Unknown	NA
COG-N-589x	Neuroblastoma	Neuroblastoma	Neuroblastoma	NA	Reynolds, Maris	Female	Diagnosis	4.94	Unknown	African	-0.0337048	-0.000330034	-0.00888834	Retroperitoneum Periadrenal tissue Perinephric tissue Per	tumor	Non-MYCN Amp	Stage 4	NA	ANBL00B1 (20150814)	No Prior Tx	2016	204	204	1	NA
COG-N-590x	Neuroblastoma	Neuroblastoma	Neuroblastoma	NA	Reynolds, Maris	Male	Diagnosis	4.63	Unknown	European	0.01398	0.0269513	-0.00128715	Cortex of adrenal gland	tumor	MYCN Amp	Stage 4	NA	ANBL00B1 (20151013)	No Prior Tx	2016	329	329	1	NA
COG-N-603x	Neuroblastoma	Neuroblastoma	Neuroblastoma	NA	Reynolds, Maris	Male	Diagnosis	0.72	Unknown	European	0.0179469	0.0305069	-0.000594732	Adrenal gland, NOS	tumor	MYCN Amp	Stage 4	NA	ANBL00B1 (20151221), ANBL1221 (20161024)	No Prior Tx	2017	419	292	1	same patient as COG-N-623x (rel)
COG-N-618x	Neuroblastoma	Neuroblastoma	Neuroblastoma	NA	Reynolds, Maris	Male	Progressing Disease	2.7	Unknown	SouthAsianOrHispanic	0.0170298	0.0114195	-0.0566536	Suprarenal gland	Left Bone marrow	Non-MYCN Amp	Stage 4	NA	ANBL00B1 (20150616)	Unknown	2016	309	309	256	same patient as COG-N-619x
COG-N-619x	Neuroblastoma	Neuroblastoma	Neuroblastoma	NA	Reynolds, Maris	Male	Progressing Disease	2.7	Unknown	SouthAsianOrHispanic	0.0170318	0.0113489	-0.0566079	Suprarenal gland	Right Bone marrow	Non-MYCN Amp	Stage 4	NA	ANBL00B1 (20150616)	Unknown	2016	309	309	256	same patient as COG-N-618x
COG-N-620x	Neuroblastoma	Neuroblastoma	Neuroblastoma	NA	Reynolds, Maris	Male	Progressing Disease	5.36	Unknown	African	-0.0302571	0.0018633	-0.010215	Abdomen, NOS Abdominal wall, NOS Intra-abdominal site, NOS	Unknown	Non-MYCN Amp	Stage 4	NA	ANBL00B1 (20121116), ANBL0032 (20131114)	Unknown	Unknown	1412	1021	1021	NA
COG-N-623x	Neuroblastoma	Neuroblastoma	Neuroblastoma	NA	Reynolds, Maris	Male	Progressing Disease	0.72	Unknown	European	0.0179702	0.0305	-0.000805883	Adrenal gland, NOS	tumor	MYCN Amp	Stage 4	NA	ANBL00B1 (20151221), ANBL1221 (20161024)	Unknown	2017	419	292	292	same patient as COG-N-603x (dx)
COG-N-624x	Neuroblastoma	Neuroblastoma	Neuroblastoma	NA	Reynolds, Maris	Female	Progressing Disease	2.5	Unknown	European	0.0184668	0.0310081	0.00447694	Posterior mediastinum	Unknown	Non-MYCN Amp	Stage 4	NA	ANBL00B1 (20150209)	Unknown	2016	452	353	353	NA
COG-N-625x	Neuroblastoma	Neuroblastoma	Neuroblastoma	NA	Reynolds, Maris	Male	Progressing Disease	4.98	Unknown	European	0.0177597	0.0313104	0.00345194	Adrenal gland, NOS Suprarenal gland Adrenal, NOS	Unknown	Non-MYCN Amp	Stage 4	NA	ANBL00B1 (20121126), ACCL1031 (20130612), ACCL0934 (20130613), AEPI07N1 (20130723)	Unknown	Unknown	1473	1473	236	NA
COG-N-628x	Neuroblastoma	Neuroblastoma	Neuroblastoma	NA	Reynolds, Maris	Female	Diagnosis	2.4	Unknown	EastAsian	0.0205661	-0.0468433	0.00484832	Kidney, NOS	bone marrow	MYCN Amp	Stage 4	NA	ANBL00B1 (20160510)	No Prior Tx	Unknown	Unknown	Unknown	1	NA
ES-1	Ewing Sarcoma	Ewing Sarcoma	Ewing Sarcoma	NA	Houghton	Female	Diagnosis	45	Unknown	European	0.0171437	0.02907	0.00200598	Left thigh	Left thigh	EWS/FLI-1 translocation	Unknown	NA	Unknown	No Prior Tx	Unknown	Unknown	Unknown	Unknown	Adult
ES-4	Ewing Sarcoma	Ewing Sarcoma	Ewing Sarcoma	NA	Houghton	Male	Relapse	18	Unknown	European	0.0165352	0.0257245	-0.00996469	8th rib	Lung/pleura	EWS/FLI-1 translocation	Unknown	NA	Unknown	Unknown	Unknown	Unknown	Unknown	Unknown	NA
ES-6	Ewing Sarcoma	Ewing Sarcoma	Ewing Sarcoma	NA	Houghton	Male	Relapse	17	Unknown	European	0.0181952	0.029614	0.00407907	R. Proximal Tibia	R. femur/rib/verebra	EWS/FLI-1 translocation	Unknown	NA	Unknown	Unknown	Unknown	Unknown	Unknown	Unknown	NA
ES-8	Ewing Sarcoma	Ewing Sarcoma	Ewing Sarcoma	NA	Houghton	Male	Relapse	10	Unknown	European	0.015476	0.0271626	0.00919426	L. Proximal humerus/bone marrow	Femur	EWS/FLI-1 translocation	Unknown	NA	Unknown	Unknown (24 days post DX)	Unknown	Unknown	Unknown	Unknown	NA
ETP-1	ALL	ETP-ALL	ETP-ALL	NA	Lock	Male	Diagnosis	16	Unknown	European	0.0172675	0.0298627	0.00388329	Unknown	Bone marrow	Not noted	Unknown	NA	Unknown	No Prior Tx	1997	35	0	0	SJTALL165
ETP-2	ALL	ETP-ALL	ETP-ALL	NA	Lock	Male	Diagnosis	3	Unknown	European	0.0162251	0.0298522	0.0038015	Unknown	Bone marrow	Not noted	Unknown	NA	Unknown	No Prior Tx	2018	6003	0	0	SJTALL004
ETP-3	ALL	ETP-ALL	ETP-ALL	NA	Lock	Male	Diagnosis	14	Unknown	African	-0.0362002	-0.00173898	-0.0222683	Unknown	Bone marrow	Not noted	Unknown	NA	Unknown	No Prior Tx	2008	378	375	0	SJTALL010
ETP-4	ALL	ETP-ALL	ETP-ALL	NA	Lock	Male	Diagnosis	8.92	Unknown	European	0.0175729	0.0298269	0.00127132	Unknown	Bone marrow	Not noted	Unknown	NA	Unknown	No Prior Tx	2014	2464	N/A	0	PARIKN
ETP-5	ALL	ETP-ALL	ETP-ALL	NA	Lock	Male	Diagnosis	15.92	Unknown	European	0.017412	0.029178	0.00421929	Unknown	Bone marrow	Has MLL-MLLT4 fusion, but confirmed ETP by D. Teachy	Unknown	NA	Unknown	No Prior Tx	2009	466	349	0	PARXNE
ETP-6	ALL	ETP-ALL	ETP-ALL	NA	Lock	Female	Diagnosis	19.5	Unknown	African	-0.0292321	0.00260189	-0.0106458	Unknown	Bone marrow	Not noted	Unknown	NA	Unknown	No Prior Tx	2009	308	286	0	PASKMG
EW-5	Ewing Sarcoma	Ewing Sarcoma	Ewing Sarcoma	NA	Houghton	Male	Diagnosis	16.75	European	European	0.0168209	0.0292015	0.00284834	Paraspinal mass	Paraspinal mass	EWS/FLI-1 translocation	Unknown	NA	Unknown	Prior Chemotherapy	Unknown	Unknown	Unknown	Unknown	NA
EW-8	Ewing Sarcoma	Ewing Sarcoma	Ewing Sarcoma	NA	Houghton	Male	Diagnosis	18	European	European	0.0194622	0.0320798	0.00717108	Abdominal mass	Abdominal mass	EWS/FLI-1 translocation	Unknown	NA	Unknown	No Prior Tx	Unknown	Unknown	Unknown	Unknown	originally diagnosed ERMS
G401	Extracranial Rhabdoid	Extracranial Rhabdoid	Extracranial Rhabdoid	NA	Houghton	Male	Diagnosis	0.25	European	European	0.0143634	0.0255336	0.0099392	Kidney	Kidney	Not noted	Unknown	NA	Unknown	No Prior Tx	Unknown	Unknown	Unknown	Unknown	NA
IBs-2373PNET	ETMR	ETMR	ETMR	ETMR	Li, XN	Male	Diagnosis	3	Hispanic or Latino	SouthAsianOrHispanic	0.0193098	-0.00644156	-0.110995	Brain stem	Brain stem	sPNET, GFAP+, SYN+,P53+,Ki67+, Myc-, PTEN loss, C19MC amplification by genetics, ETMR by genetics	Unknown	NA	Unknown	XRT, cytox,CDDP,VCR,VP-16,Carbo,TT	Unknown	Unknown	Unknown	Unknown	NA
IBs-P1215DIPG	DIPG	DIPG	DIPG	IDH/H3 WT	Li, XN	Male	Relapse	NA	Unknown	European	0.0144976	0.027526	-0.000504655	Brain stem	Brain stem	Not noted	Unknown	NA	Unknown	Unknown	Unknown	Unknown	Unknown	Unknown	NA
IBs-W0128DIPG	DIPG	DIPG	DIPG	IDH/H3 WT	Li, XN	Male	Relapse	NA	Unknown	European	0.0169114	0.0295437	0.00663293	Brain stem	Brain stem	Not noted	Unknown	NA	Unknown	Unknown	Unknown	Unknown	Unknown	Unknown	NA
IC-1128GBM	Glioblastoma	Glioblastoma	Glioblastoma	IDH/H3 WT	Li, XN	Male	Unknown	8.5	Hispanic or Latino	European	0.018002	0.0301981	0.00277167	Cerebrum	Cerebrum	Not noted	Unknown	NA	Unknown	Unknown	Unknown	Unknown	Unknown	Unknown	NA
IC-1425EPN	Ependymoma	Ependymoma	ST-EPN-RELA	ST-EPN-RELA	Li, XN	Male	Relapse	9.8	NA	NA	NA	NA	NA	Cerebrum	Cerebrum	Aplastic; supratentorial; C11ORF95-RELA positive	Unknown	NA	Unknown	Unknown	Unknown	Unknown	Unknown	Unknown	NA
IC-1499EPB	Ependymoblastoma	Ependymoblastoma	Ependymoblastoma	Ependymoblastoma	Li, XN	Female	Diagnosis	2.17	Hispanic or Latino	SouthAsianOrHispanic	0.0155427	0.011596	-0.0522682	Cerebrum	Cerebrum	Not noted	Unknown	NA	Unknown	Unknown	Unknown	Unknown	Unknown	Unknown	NA
IC-1621GBM	Glioblastoma	Glioblastoma	Glioblastoma	IDH/H3 WT	Li, XN	Male	Diagnosis	6	Non-Hispanic	SouthAsianOrHispanic	0.0136411	0.00180558	0.0171283	Cerebrum	Cerebrum	GFAP+, P53+, KI67+	Stage 4	NA	Unknown	Unknown	Unknown	Unknown	Unknown	Unknown	NA
IC-22909PNET-rIII	PNET	CNS EFT-CIC	CNS EFT-CIC	CNS EFT-CIC	Li, XN	Female	Relapse	3	Hispanic or Latino	SouthAsianOrHispanic	0.0160312	0.0057967	-0.0805595	Cerebrum	Cerebrum	sPNET, GFAP-,SYN+,MAP++,P53, Ki67+++; SMARCB1 hemizygous loss; SMARCB1 RNA expressed; CNS EFT-CIC by genetics	Unknown	NA	Unknown	cytox,CDDP,VCR,VP-16,Carbo,TT	Unknown	Unknown	Unknown	Unknown	Same patient as 9850PNET; recurrent
IC-2305GBM	Glioblastoma	Glioblastoma	Glioblastoma	IDH/H3 WT	Li, XN	Male	Diagnosis	9	Hispanic or Latino	SouthAsianOrHispanic	0.0184059	0.00599011	-0.082166	Cerebrum	Cerebrum	Not noted	Unknown	NA	Unknown	Unknown	Unknown	Unknown	Unknown	Unknown	NA
IC-2664PNET	High-grade glioma	Astrocytoma	Astrocytoma	MYCN	Li, XN	Female	Diagnosis	13	Unknown	SouthAsianOrHispanic	0.016847	0.00511034	-0.0803809	Cerebrum	Cerebrum	sPNET; MYCN amp	Unknown	NA	Unknown	Unknown	Unknown	Unknown	Unknown	Unknown	NA
IC-3635PXA	Pleomorphic Xanthoastrocytoma	Astrocytoma	Astrocytoma	PXA	Li, XN	Female	Unknown	10	Unknown	European	0.0179703	0.0306577	0.00251916	Cerebrum	Cerebrum	GFAP+,KI67+,VIM+; BRAF V600E mutation, CDKN2A deletion	Stage 2/3	NA	Unknown	Unknown	Unknown	Unknown	Unknown	Unknown	NA
IC-3704GBM	Glioblastoma	Glioblastoma	Glioblastoma	IDH/H3 WT	Li, XN	Male	Diagnosis	12	NA	NA	NA	NA	NA	Cerebrum	Cerebrum	GFAP+, P53+, KI67+, EGFR+	Stage 4	NA	Unknown	Unknown	Unknown	Unknown	Unknown	Unknown	NA
IC-3752GBM	Glioblastoma	Glioblastoma	Glioblastoma	IDH/H3 WT	Li, XN	Female	Relapse	5	Non-Hispanic	European	0.0182095	0.0331437	-0.0044848	Cerebrum	Cerebrum	Not noted	Unknown	NA	Unknown	Unknown	Unknown	Unknown	Unknown	Unknown	NA
IC-6634GBM	Glioblastoma	Glioblastoma	Glioblastoma	MYCN	Li, XN	Male	Diagnosis	17	Hispanic or Latino	European	0.016935	0.0323525	0.00164584	Cerebrum	Cerebrum	GFAP+, PTEN+	Stage 4	NA	Unknown	Unknown	Unknown	Unknown	Unknown	Unknown	NA
IC-9320GCT	CNS germinoma	CNS germinoma	CNS germinoma	NA	Li, XN	Female	Diagnosis	NA	Unknown	Mixed_or_Unknown	0.0230558	-0.0226996	-0.164655	Cerebrum	Cerebrum	Not noted	Unknown	NA	Unknown	Unknown	Unknown	Unknown	Unknown	Unknown	NA
IC-9635EPN	Ependymoma	Ependymoma	ST-EPN-YAP1	ST-EPN-YAP1	Li, XN	Female	Relapse	19	Non-Hispanic	African	-0.033114	0.00136354	-0.013551	Cerebrum	Cerebrum	supratentorial; YAP1-C11ORF70 positive	Unknown	NA	Unknown	Unknown	Unknown	Unknown	Unknown	Unknown	NA
IC-9811EPN	Ependymoma	Ependymoma	ST-EPN-RELA	ST-EPN-RELA	Li, XN	Male	Relapse	3	Hispanic or Latino	SouthAsianOrHispanic	0.0164982	0.000250397	-0.0872358	Cerebrum	Cerebrum	supratentorial; C11ORF95-RELA positive	Unknown	NA	Unknown	Unknown	Unknown	Unknown	Unknown	Unknown	NA
ICb-10593ATRT	ATRT	ATRT	ATRT-SHH	SHH	Li, XN	Male	Relapse	0.5	Non-Hispanic	African	-0.0278272	0.00354307	-0.0174687	Cerebellum	Cerebellum	SHH by pathology, Ki67++, EMA+,INI-1+, MGMT deleted	Stage 4	NA	Unknown	Unknown	Unknown	Unknown	Unknown	Unknown	NA
ICb-10614EPN	Ependymoma	Ependymoma	ST-EPN-YAP1	ST-EPN-YAP1	Li, XN	Male	Diagnosis	5	Non-Hispanic	European	0.0184042	0.0286117	0.0034966	Cerebellum	Cerebellum	YAP1-C11ORF70 positive	Unknown	NA	Unknown	Unknown	Unknown	Unknown	Unknown	Unknown	NA
ICb-1078MB	Medulloblastoma	Medulloblastoma	MB-SHH	SHH	Li, XN	Male	Diagnosis	11.8	Non-Hispanic	European	0.0185469	0.0269692	-0.00453545	Cerebellum	Cerebellum	Aplastic, MYCN amplified, SHH by genetics/classifier	Unknown	NA	Unknown	Unknown	Unknown	Unknown	Unknown	Unknown	NA
ICb-1140MB	Medulloblastoma	Medulloblastoma	MB-WNT	WNT	Li, XN	Male	Diagnosis	6	Hispanic or Latino	European	0.0174626	0.0247476	-0.00977538	Cerebellum	Cerebellum	Aplastic; WNT by classifier	Unknown	NA	Unknown	Unknown	Unknown	Unknown	Unknown	Unknown	NA
ICb-1197MB	Medulloblastoma	Medulloblastoma	MB-Group3	Group3	Li, XN	Male	Diagnosis	5	Non-Hispanic	European	0.0181774	0.0299372	0.00134282	Cerebellum	Cerebellum	Nodular, SHH by pathology, Group3 by classifier	Unknown	NA	Unknown	Unknown	Unknown	Unknown	Unknown	Unknown	NA
ICb-1218ATRT	ATRT	ATRT	ATRT	NA	Li, XN	Female	Diagnosis	3.08	Non-Hispanic	European	0.0173794	0.029578	0.00512445	Cerebellum	Cerebellum	Not noted	Unknown	NA	Unknown	Unknown	Unknown	Unknown	Unknown	Unknown	NA
ICb-1338MB	Medulloblastoma	Medulloblastoma	MB-SHH	SHH	Li, XN	Male	Diagnosis	0.5	NA	NA	NA	NA	NA	Cerebellum	Cerebellum	Nodular, SHH by pathology/genetics/classifier, GFAP+, KI67+, GAB1 mRNA upregulation by genetics	Stage 4	NA	Unknown	Unknown	Unknown	Unknown	Unknown	Unknown	NA
ICb-1343ENB	ETMR	ETMR	ETMR	ETMR	Li, XN	Female	Diagnosis	0.58	Unknown	SouthAsianOrHispanic	0.0141782	-0.00183941	-0.0902748	Cerebellum	Cerebellum	C19MC amplification by genetics	Unknown	NA	Unknown	Unknown	Unknown	Unknown	Unknown	Unknown	NA
ICb-1487MB	Medulloblastoma	Medulloblastoma	MB-Group4	Group4	Li, XN	Male	Diagnosis	6.9	Non-Hispanic	European	0.0175956	0.0297929	-0.000233142	Cerebellum	Cerebellum	Classic, CDK6 amplified, Group 4 by genetics	Unknown	NA	Unknown	Unknown	Unknown	Unknown	Unknown	Unknown	NA
ICb-1494MB	Medulloblastoma	Medulloblastoma	MB-Group3	Group3	Li, XN	Female	Diagnosis	5.2	Unknown	SouthAsianOrHispanic	0.0166529	0.00708622	-0.0694843	Cerebellum	Cerebellum	Aplastic, MYC amplified, Group 3 by genetics/classifier	Unknown	NA	Unknown	Unknown	Unknown	Unknown	Unknown	Unknown	NA
ICb-1572MB	Medulloblastoma	Medulloblastoma	Medulloblastoma	NA	Li, XN	Male	Diagnosis	14.8	Non-Hispanic	European	0.0181004	0.0299652	-0.000339324	Cerebellum	Cerebellum	Large Cell; Unclassified	Unknown	NA	Unknown	Unknown	Unknown	Unknown	Unknown	Unknown	NA
ICb-1595MB	Medulloblastoma	Medulloblastoma	MB-Group3	Group3	Li, XN	Male	Diagnosis	1.3	Hispanic or Latino	SouthAsianOrHispanic	0.014719	-0.00236403	-0.0919088	Cerebellum	Cerebellum	Aplastic, MYC amplified, Group 3 by genetics/classifier	Unknown	NA	Unknown	Unknown	Unknown	Unknown	Unknown	Unknown	NA
ICB-1744MB	Medulloblastoma	Medulloblastoma	MB-Group3	Group3	Li, XN	Male	Diagnosis	3	Unknown	European	0.0176433	0.0283443	-0.00111176	Cerebellum	Cerebellum	Unclassified, Grooup 3 by classifier	Unknown	NA	Unknown	Unknown	Unknown	Unknown	Unknown	Unknown	NA
ICb-2002EPN	Ependymoma	Ependymoma	PF-EPN-B	PF-EPN-B	Li, XN	Male	Relapse	14	Hispanic or Latino	SouthAsianOrHispanic	0.014237	0.017218	-0.0324216	Cerebellum	Cerebellum	Aplastic	Unknown	NA	Unknown	Unknown	Unknown	Unknown	Unknown	Unknown	NA
ICb-2123MB	Medulloblastoma	Medulloblastoma	MB-SHH	SHH	Li, XN	Female	Diagnosis	0.5	NA	NA	NA	NA	NA	Cerebellum	Cerebellum	Nodular, SHH by pathology/classifier, MYCN non-amplified	Unknown	NA	Unknown	Unknown	Unknown	Unknown	Unknown	Unknown	NA
ICb-2164MB	Medulloblastoma	Medulloblastoma	MB-Group3	Group3	Li, XN	Male	Diagnosis	5	Unknown	European	0.0159708	0.0282078	0.00281312	Cerebellum	Cerebellum	Aplastic; Unclassified, Group 3 by classifier	Unknown	NA	Unknown	Unknown	Unknown	Unknown	Unknown	Unknown	NA
ICb-2555MB	Medulloblastoma	Medulloblastoma	MB-Group3	Group3	Li, XN	Male	Diagnosis	5	Hispanic or Latino	SouthAsianOrHispanic	0.019769	-0.0126396	-0.130624	Cerebellum	Cerebellum	G3, GFAP+, P53+, KI67+; Group 3 by classifier	Stage 4	NA	Unknown	Unknown	Unknown	Unknown	Unknown	Unknown	NA
ICb-3130MB	Medulloblastoma	Medulloblastoma	MB-Group3	Group3	Li, XN	Male	Diagnosis	12	Non-Hispanic	European	0.017545	0.0305185	0.00497565	Cerebellum	Cerebellum	G3, P53+; Group 3 by classifier	Stage 4	NA	Unknown	Unknown	Unknown	Unknown	Unknown	Unknown	NA
ICb-3400MB	Medulloblastoma	Medulloblastoma	MB-SHH	SHH	Li, XN	Male	Relapse	15	Hispanic or Latino	SouthAsianOrHispanic	0.0170515	0.00865222	-0.0626229	Cerebellum	Cerebellum	Aplastic; SHH by classifier	Unknown	NA	Unknown	Unknown	Unknown	Unknown	Unknown	Unknown	NA
ICb-5108ATRT	ATRT	ATRT	ATRT-MYC	MYC	Li, XN	Male	Diagnosis	1	Unknown	African	-0.0325095	0.00151934	-0.0101826	Cerebellum	Cerebellum	MYC by pathology and RNA	Stage 4	NA	Unknown	Unknown	Unknown	Unknown	Unknown	Unknown	NA
ICb-5323EPN	Ependymoma	Ependymoma	PF-EPN-A	PF-EPN-A	Li, XN	Female	Relapse	5	Non-Hispanic	SouthAsianOrHispanic	0.0176002	0.000689144	0.00513952	Cerebellum	Cerebellum	Not noted	Unknown	NA	Unknown	Unknown	Unknown	Unknown	Unknown	Unknown	NA
ICb-5610MB	Medulloblastoma	Medulloblastoma	MB-SHH	SHH	Li, XN	Female	Diagnosis	13	Non-Hispanic	European	0.0182162	0.0307708	0.00323149	Cerebellum	Cerebellum	Large Cell, SHH by pathology/genetics/classifier, GFAP-, MYCN amplified by pathology, MYCN gain by genetics	Unknown	NA	Unknown	Unknown	Unknown	Unknown	Unknown	Unknown	NA
ICb-6753ATRT	ATRT	ATRT	ATRT-SHH	SHH	Li, XN	Female	Diagnosis	1.5	Non-Hispanic	European	0.0166189	0.0264321	-0.00318528	Cerebellum	Cerebellum	SHH by pathology	Stage 4	NA	Unknown	Unknown	Unknown	Unknown	Unknown	Unknown	NA
ICb-8008MB	Medulloblastoma	Medulloblastoma	MB-Group4	Group4	Li, XN	Male	Diagnosis	10	Hispanic or Latino	SouthAsianOrHispanic	0.016901	0.0161988	-0.0330532	Cerebellum	Cerebellum	Aplastic; Group 4 by classifier	Unknown	NA	Unknown	Unknown	Unknown	Unknown	Unknown	Unknown	NA
ICb-9508MB	Medulloblastoma	Medulloblastoma	MB-SHH	SHH	Li, XN	Male	Diagnosis	0.9	Hispanic or Latino	Mixed_or_Unknown	-0.0039832	0.0176056	-0.0129933	Cerebellum	Cerebellum	SHH by classifier	Stage 4	NA	Unknown	Unknown	Unknown	Unknown	Unknown	Unknown	NA
ICb-984MB	Medulloblastoma	Medulloblastoma	MB-SHH	SHH	Li, XN	Female	Diagnosis	7.8	Unknown	European	0.0190608	0.0306771	0.00267279	Cerebellum	Cerebellum	Aplastic, MYCN amplified, GLI2 amplified, SHH by genetics/classifier	Unknown	NA	Unknown	Unknown	Unknown	Unknown	Unknown	Unknown	NA
ICb-9850PNET	PNET	CNS EFT-CIC	CNS EFT-CIC	CNS EFT-CIC	Li, XN	Female	Diagnosis	2	Hispanic or Latino	SouthAsianOrHispanic	0.0161669	0.00573357	-0.0808155	Cerebellum	Cerebellum	sPNET, SYN+,MAP+, P53+++,Ki67+, INI-1+; SMARCB1 hemizygous loss; SMARCB1 RNA expressed; CNS EFT-CIC	Unknown	NA	Unknown	Unknown	Unknown	Unknown	Unknown	Unknown	Same patient as 22909PNET; primary
ICb-J1017MB	Medulloblastoma	Medulloblastoma	MB-Group4	Group4	Li, XN	Male	Relapse	NA	Unknown	European	0.0154052	0.0247494	0.0150944	Cerebellum	Cerebellum	Aplastic; Group 4 by classifier	Unknown	NA	Unknown	Unknown	Unknown	Unknown	Unknown	Unknown	NA
ICb-L1115ATRT	ATRT	ATRT	ATRT-SHH	SHH	Li, XN	Male	Unknown	0.25	Unknown	European	0.017129	0.0288494	0.00540538	Cerebellum	Cerebellum	SHH by pathology	Stage 4	NA	Unknown	Unknown	Unknown	Unknown	Unknown	Unknown	NA
ICb-S1129MB	ETMR	ETMR	ETMR	ETMR	Li, XN	Female	Relapse	1.42	NA	NA	NA	NA	NA	Cerebellum	Cerebellum	Anaplastic, LIN28A upregulation by genetics, ETMR by genetics	Stage 4	NA	Unknown	Unknown	Unknown	Unknown	Unknown	Unknown	NA
IRS-56	Rhabdomyosarcoma	Fusion- RMS	Fusion- RMS	NA	Houghton	Male	Diagnosis	3	Unknown	African	-0.0334355	0.000769449	-0.0108124	R. Buttock	R. Buttock	Embryonal	Unknown	NA	Unknown	Unknown	Unknown	Unknown	Unknown	Unknown	NA
IRS-68	Rhabdomyosarcoma	Fusion- RMS	Fusion- RMS	NA	Houghton	Male	Diagnosis	13	Unknown	European	0.0169974	0.0296123	0.00238269	Shoulder	Shoulder	Embryonal	Unknown	NA	Unknown	Unknown	Unknown	Unknown	Unknown	Unknown	NA
KT-10	Wilms	Wilms	Wilms	NA	Houghton	Male	Diagnosis	6.75	African American	African	-0.0349213	-0.00104172	-0.0111643	L. Kidney	L. Kidney	FH	Unknown	NA	Unknown	No Prior Tx	Unknown	Unknown	Unknown	Unknown	NA
KT-11	Wilms	Wilms	Wilms	NA	Houghton	Female	Diagnosis	4.83	African American	African	-0.0369414	-0.000770161	-0.0168842	R. Kidney	R. Kidney	FH	Unknown	NA	Unknown	No Prior Tx	Unknown	Unknown	Unknown	Unknown	NA
KT-12	ATRT	ATRT	ATRT-MYC	MYC	Houghton	Male	Diagnosis	0.5	European	European	0.0166342	0.0286316	0.00218866	Ventricular mass	Ventricular mass	MYC by RNA	Unknown	NA	Unknown	No Prior Tx	Unknown	Unknown	Unknown	Unknown	NA
KT-13	Wilms	Wilms	Wilms	NA	Houghton	Female	Diagnosis	3	European	European	0.0174167	0.0312808	0.00373322	R. Kidney	R. Kidney	Diffuse Anaplasia	Unknown	NA	Unknown	No Prior Tx	Unknown	Unknown	Unknown	Unknown	NA
KT-14	Extracranial Rhabdoid	Extracranial Rhabdoid	Extracranial Rhabdoid	NA	Houghton	Male	Relapse	16.83	Unknown	European	0.0181992	0.0305047	0.00459714	Unknown	Kidney	Not noted	Unknown	NA	Unknown	Unknown	Unknown	Unknown	Unknown	Unknown	NA
KT-18	Wilms	Wilms	Wilms	NA	Houghton	Male	Diagnosis	5	Unknown	European	0.0184309	0.0306138	0.00211531	R. Kidney	R. Kidney	Diffuse Anaplasia	Unknown	NA	Unknown	Unknown	Unknown	Unknown	Unknown	Unknown	NA
KT-5	Wilms	Wilms	Wilms	NA	Houghton	Male	Diagnosis	6	NA	NA	NA	NA	NA	Kidney	Kidney	Nuclear unrest	Stage 3	NA	Unknown	No Prior Tx	Unknown	Unknown	Unknown	Unknown	NA
KT-6	Wilms	Wilms	Wilms	NA	Houghton	Male	Diagnosis	NA	Unknown	African	-0.0307196	0.00217178	-0.0099176	Kidney	Kidney	Not noted	Unknown	NA	Unknown	No Prior Tx	Unknown	Unknown	Unknown	Unknown	NA
KT-8	Wilms	Wilms	Wilms	NA	Houghton	Male	Diagnosis	NA	Unknown	European	0.0172501	0.0303791	0.00333548	L. Kidney	L. Kidney	Not noted	Unknown	NA	Unknown	No Prior Tx	Unknown	Unknown	Unknown	Unknown	TB00-1006
KT-9	Wilms	Wilms	Wilms	NA	Houghton	Male	Post-treatment	9	Unknown	African	-0.0378327	-0.0014727	-0.0100977	Unknown	Bilateral	Diffuse Anaplasia	Unknown	NA	Unknown	Ifosfamide/Carboplatin/etoposide	Unknown	Unknown	Unknown	Unknown	NA
MLL-1	ALL	MLL-ALL	MLL-ALL	NA	Lock	Female	Diagnosis	0.92	Unknown	Mixed_or_Unknown	0.00436309	0.0198628	-0.00561073	Unknown	Bone marrow	t(1;11), MLL-EPS15	Unknown	NA	Unknown	No Prior Tx	Unknown	Unknown	Unknown	Unknown	Infant MLL-ALL
MLL-14	ALL	MLL-ALL	MLL-ALL	NA	Lock	Female	Diagnosis	0.17	Unknown	European	0.017559	0.0301373	0.00519322	Unknown	Bone marrow	t(11;19), MLL-MLLT1	Unknown	NA	Unknown	No Prior Tx	Unknown	Unknown	Unknown	Unknown	Infant MLL-ALL
MLL-2	ALL	MLL-ALL	MLL-ALL	NA	Lock	Male	Diagnosis	0.92	Unknown	European	0.0177972	0.0286757	0.00656292	Unknown	Peripheral blood	t(4;11), MLL-AFF1	Unknown	NA	Unknown	No Prior Tx	Unknown	Unknown	Unknown	Unknown	Infant MLL-ALL
MLL-3	ALL	MLL-ALL	MLL-ALL	NA	Lock	Male	Diagnosis	0.92	Unknown	European	0.0168986	0.0294254	0.00762629	Unknown	Bone marrow	t(11;17), MLL-GAS7	Unknown	NA	Unknown	No Prior Tx	Unknown	Unknown	Unknown	Unknown	Infant MLL-ALL
MLL-5	ALL	MLL-ALL	MLL-ALL	NA	Lock	Male	Diagnosis	0.92	Unknown	European	0.0169708	0.0285438	0.00122779	Unknown	Peripheral blood	t(10;11), MLL-MLLT10	Unknown	NA	Unknown	No Prior Tx	Unknown	Unknown	Unknown	Unknown	Infant MLL-ALL
MLL-6	ALL	MLL-ALL	MLL-ALL	NA	Lock	Male	Diagnosis	0.92	Unknown	European	0.017302	0.031196	0.00417989	Unknown	Bone marrow	t(11;19), MLL-MLLT1	Unknown	NA	Unknown	No Prior Tx	Unknown	Unknown	Unknown	Unknown	Infant MLL-ALL
MLL-7	ALL	MLL-ALL	MLL-ALL	NA	Lock	Male	Diagnosis	0.92	Unknown	Mixed_or_Unknown	0.0080949	0.00737607	-0.0528383	Unknown	Peripheral blood	t(4;11), MLL-AFF1	Unknown	NA	Unknown	No Prior Tx	Unknown	Unknown	Unknown	Unknown	Infant MLL-ALL
MLL-8	ALL	MLL-ALL	MLL-ALL	NA	Lock	Female	Diagnosis	0.92	Unknown	European	0.0142066	0.0265935	-0.00138717	Unknown	Bone marrow	t(11;19), MLL-MLLT1	Unknown	NA	Unknown	No Prior Tx	Unknown	Unknown	Unknown	Unknown	Infant MLL-ALL
MLL-86	ALL	MLL-ALL	MLL-ALL	NA	Lock	Female	Relapse	0.33	Unknown	SouthAsianOrHispanic	0.0175546	0.0186488	0.00371409	Unknown	Bone marrow	t(4;11), MLL-AFF1	Unknown	NA	Unknown	Prior Chemotherapy	2014	1000	540	540	NA
NB-1382	Neuroblastoma	Neuroblastoma	Neuroblastoma	NA	Reynolds, Maris	Female	Progressing Disease	NA	Unknown	European	0.0171309	0.0288754	0.00673552	Unknown	Retroperitoneal mass	MYCN Amp	Stage 3	NA	Unknown	VCR, VP-16, CTX, CDDP, Carbo	Unknown	Unknown	Unknown	Unknown	NA
NB-1643	Neuroblastoma	Neuroblastoma	Neuroblastoma	NA	Reynolds, Maris	Male	Diagnosis	2	Unknown	European	0.0182681	0.0289204	-0.00208723	Retroperitoneal mass	Retroperitoneal mass	MYCN Amp; Wild-type TP53 Polymorphism @ 466[G/C]	Stage 4	High	Unknown	No Prior Tx	Unknown	Unknown	Unknown	Unknown	NA
NB-1691	Neuroblastoma	Neuroblastoma	Neuroblastoma	NA	Reynolds, Maris	Male	Progressing Disease	NA	Unknown	European	0.0181234	0.0300082	0.00072947	Unknown	Retroperitoneal mass	MYCN Amp	Stage 4	High	Unknown	AraC, Dauno, 6-TG-VP-16, 5-AzaC	Unknown	Unknown	Unknown	Unknown	NA
NB-1771	Neuroblastoma	Neuroblastoma	Neuroblastoma	NA	Reynolds, Maris	Male	Diagnosis	NA	Unknown	European	0.0175752	0.030053	0.00588478	Unknown	Adrenal mass	MYCN Amp	Stage 4	High	Unknown	No Prior Tx	Unknown	Unknown	Unknown	Unknown	NA
NB-EBc1	Neuroblastoma	Neuroblastoma	Neuroblastoma	NA	Reynolds, Maris	Male	Progressing Disease	2.6	Unknown	European	0.018797	0.0309499	0.00380705	Adrenal mass	Adrenal mass	Non-MYCN Amp	Stage 4	High	Unknown	CTX, DOX, CDDP, VM-26	Unknown	Unknown	Unknown	Unknown	NA
NB-Fly-623m	Neuroblastoma	Neuroblastoma	Neuroblastoma	NA	Reynolds, Maris	Male	Relapse	14	Unknown	European	0.0168981	0.0300661	0.00451569	Unknown	post mortem blood	Non-MYCN Amp	Stage 4	NA	POG 9640, ADVL0912	cisplatin, etoposide, vincristine, doxorubicin, crizotinib, MIBG, topotecan, cyclophosphamide	2014	Unknown	Unknown	Unknown	Formerly known as COG-N-547nb
NB-SD	Neuroblastoma	Neuroblastoma	Neuroblastoma	NA	Reynolds, Maris	Male	Progressing Disease	NA	Unknown	African	-0.0381203	-0.00188467	-0.0122044	Unknown	bone marrow	MYCN Amp	Stage 4	High	Unknown	CTX, DOX, CDDP, VM-26	Unknown	Unknown	Unknown	Unknown	NA
NCH-ARMS-2-NCH-S13-7484	Rhabdomyosarcoma	Fusion+ RMS	Fusion+ RMS	NA	Houghton	Female	Unknown	16	Unknown	European	0.0172283	0.029094	0.00422251	Liver	R. Breast metastasis	Alveolar, PAX3-FOXO1+, Mygogen+, MyoD1+, Desmin+	Unknown	NA	Unknown	Unknown	Unknown	Unknown	Unknown	Unknown	NA
NCH-CA-1	Small Cell Carcinoma	Small Cell Carcinoma	Small Cell Carcinoma	NA	Houghton	Female	Diagnosis	7	Unknown	European	0.0166268	0.0307079	0.00088734	Abdominal mass	Abdominal mass	Not noted	Unknown	NA	Unknown	No Prior Tx	Unknown	Unknown	Unknown	Unknown	same patient as NCH-CA-2
NCH-CA-2	Small Cell Carcinoma	Small Cell Carcinoma	Small Cell Carcinoma	NA	Houghton	Female	Relapse	7	Unknown	European	0.0166366	0.0308357	0.000702181	Paracaval lymph Node	Paracaval Lymph Node metastasis	Not noted	Unknown	NA	Unknown	Unknown	Unknown	Unknown	Unknown	Unknown	same patient as NCH-CA-1
NCH-CA-3	Colon Carcinoma	Colon Carcinoma	Colon Carcinoma	NA	Houghton	Male	Diagnosis	4	Unknown	African	-0.0384189	-4.68925e-05	0.00546635	Colon	Transverse Colon	Not noted	Unknown	NA	Unknown	No Prior Tx	Unknown	Unknown	Unknown	Unknown	NA
NCH-CCS-1	Clear Cell Sarcoma	Clear Cell Sarcoma	Clear Cell Sarcoma	NA	Houghton	Female	Relapse	14	European	European	0.0177981	0.0307547	0.00557412	Mediastinum	Lymph Node met	Not noted	Unknown	NA	Unknown	Unknown	Unknown	Unknown	Unknown	Unknown	Relapse metastasis
NCH-ERMS-1-NCH-RMS-1	Rhabdomyosarcoma	Fusion- RMS	Fusion- RMS	NA	Houghton	Male	Diagnosis	5	Unknown	European	0.0168253	0.0297212	0.00507474	Orbit	Orbit	Embryonal, MyoD1+	Unknown	NA	Unknown	Unknown	Unknown	Unknown	Unknown	Unknown	Spindle/myxoid
NCH-EWS-1	Ewing Sarcoma	Ewing Sarcoma	Ewing Sarcoma	NA	Houghton	Male	Relapse	15	European	European	0.01779	0.0302156	0.00299588	Lung	Lung met	Not noted	Unknown	NA	Unknown	Unknown	Unknown	Unknown	Unknown	Unknown	NA
NCH-HEP1	Hepatoblastoma	Hepatoblastoma	Hepatoblastoma	NA	Houghton	Male	Diagnosis	0.92	Unknown	European	0.0174339	0.0293297	0.0037029	Liver	Liver	Epithelial subtype with fetal/embryonic pattern	Unknown	NA	Unknown	No Prior Tx	Unknown	Unknown	Unknown	Unknown	NA
NCH-MB-1	Medulloblastoma	Medulloblastoma	MB-WNT	WNT	Houghton	Male	Diagnosis	10	Unknown	European	0.0165867	0.0296548	-0.00101678	4th ventricle	4th ventricle	Large cell anaplastic by pathology, CTNNB1 and DDX3X mutated: WNT by genetics/classifier	Unknown	NA	Unknown	No Prior Tx	Unknown	Unknown	Unknown	Unknown	NA
NCH-MN-1	High-grade glioma	Astrocytoma	Astrocytoma	IDH/H3 WT	Houghton	Female	Diagnosis	16	Unknown	Mixed_or_Unknown	-0.00527391	0.0172311	-0.00448454	L. Occipital mass	L. Occipital mass	Anaplastic; Anaplastic glioma Grade III by genetics	Unknown	NA	Unknown	No Prior Tx	Unknown	Unknown	Unknown	Unknown	Differential diagnosis included AT/RT, sarcoma, possibly rhabdomyosarcoma, anaplastic meningioma. High grade lesion with mitoses and necrosis. Final decision rhabdoid meningioma (WHO grade III (ICD-O code 9538/3). Sample was occipital tumor.
NCH-NB-1	Neuroblastoma	Neuroblastoma	Neuroblastoma	NA	Houghton	Female	Diagnosis	0.92	Unknown	European	0.0174307	0.0294591	0.00375112	Mediastinum	Posterior mediastil mass (mediastinum)	Non-MYCN Amp	Stage 3	NA	Unknown	No Prior Tx	Unknown	Unknown	Unknown	Unknown	NA
NCH-OS-1	Osteosarcoma	Osteosarcoma	Osteosarcoma	NA	Houghton	Male	Diagnosis	24	Unknown	European	0.0206933	0.0306209	0.00326762	R. Proximal Ulna	R. Proximal Ulna	Not noted	Unknown	NA	Unknown	No Prior Tx	Unknown	Unknown	Unknown	Unknown	NA
NCH-PXA-1	Pleomorphic Xanthoastrocytoma	Astrocytoma	Astrocytoma	PXA	Houghton	Male	Diagnosis	6	Unknown	African	-0.0318989	0.00276603	-0.0079259	R. Sylvian Fissure	R. Sylvian Fissure	GFAP-/weak; MIB-1 >50%, consistent with IDC-0 Code 9424/3	Unknown	NA	Unknown	Unknown	Unknown	Unknown	Unknown	Unknown	NA
NCH-RBD-1	Extracranial Rhabdoid	Extracranial Rhabdoid	Extracranial Rhabdoid	NA	Houghton	Unknown	Unknown	NA	Unknown	European	0.0182396	0.0296851	0.00547858	Unknown	Lung metastasis	Not noted	Unknown	NA	Unknown	Unknown	Unknown	Unknown	Unknown	Unknown	NA
NCH-RBD-2	Extracranial Rhabdoid	Extracranial Rhabdoid	Extracranial Rhabdoid	NA	Houghton	Female	Unknown	0.75	Unknown	European	0.0168278	0.0303726	0.00244698	Liver	Liver metastasis	INI-1 Negative	Unknown	NA	Unknown	No Prior Tx	Unknown	Unknown	Unknown	Unknown	NA
NCH-RBD-4	ATRT	ATRT	ATRT	NA	Houghton	Female	Diagnosis	13	Unknown	EastAsian	0.0205336	-0.0442022	0.00805343	R. Parietal Lobe	R. Parietal Lobe	INI-1 Negative	Grade 4	NA	Unknown	No Prior Tx	Unknown	Unknown	Unknown	Unknown	NA
NCH-WT-4	Wilms	Wilms	Wilms	NA	Houghton	Male	Diagnosis	4	Unknown	European	0.0183899	0.0303973	0.00376505	L. Kidney	L. Kidney	No Anaplasia, Blastemal, FH	Stage 1	NA	Unknown	No Prior Tx	Unknown	Unknown	Unknown	Unknown	NA
NCH-WT-5	Wilms	Wilms	Wilms	NA	Houghton	Female	Diagnosis	1	Unknown	European	0.01764	0.0304888	0.00704394	L. Kidney	L. Kidney	FH, nuclear unrest	Stage 1	NA	Unknown	No Prior Tx	Unknown	Unknown	Unknown	Unknown	NA
NCH-WT-6-S13-1506	Wilms	Wilms	Wilms	NA	Houghton	Female	Diagnosis	1	Unknown	European	0.0174565	0.0296819	0.00904143	L. Kidney	L. Kidney	Not noted	Stage 1	NA	Unknown	No Prior Tx	Unknown	Unknown	Unknown	Unknown	NA
NCH-WT-7	Wilms	Wilms	Wilms	NA	Houghton	Male	Relapse	5	Unknown	European	0.0182876	0.0303189	0.00398843	Kidney	Lung metastasis	Not noted	Metastatic	NA	Unknown	Unknown	Unknown	Unknown	Unknown	Unknown	NA
NCH-WT-8-S13-3700	Wilms	Wilms	Wilms	NA	Houghton	Female	Diagnosis	2	Unknown	European	0.0181014	0.0298672	0.000625365	R. Kidney	R. Kidney	Triphasic, FH	Stage 1	NA	Unknown	No Prior Tx	Unknown	Unknown	Unknown	Unknown	NA
NCI-ASPS	ASPS	ASPS	ASPS	NA	Houghton	Unknown	Unknown	NA	Unknown	European	0.0151291	0.0298991	0.00412197	Unknown	Unknown	Not noted	Unknown	NA	Unknown	Unknown	Unknown	Unknown	Unknown	Unknown	NA
OS-1	Osteosarcoma	Osteosarcoma	Osteosarcoma	NA	Gorlick	Male	Diagnosis	NA	African American	African	-0.0360787	-0.000926466	-0.0144618	Unknown	Tibia	Not noted	Unknown	NA	Unknown	No Prior Tx	Unknown	Unknown	Unknown	Unknown	NA
OS-17	Osteosarcoma	Osteosarcoma	Osteosarcoma	NA	Gorlick	Male	Diagnosis	16.42	European	European	0.0168664	0.0309756	-0.00248238	Unknown	Femur	Not noted	Unknown	NA	Unknown	No Prior Tx	Unknown	Unknown	Unknown	Unknown	NA
OS-2	Osteosarcoma	Osteosarcoma	Osteosarcoma	NA	Gorlick	Female	Diagnosis	14.58	European	European	0.0180638	0.031612	0.00520922	Unknown	Femur	Not noted	Unknown	NA	Unknown	No Prior Tx	Unknown	Unknown	Unknown	Unknown	NA
OS-25	Osteosarcoma	Osteosarcoma	Osteosarcoma	NA	Houghton	Male	Diagnosis	NA	NA	NA	NA	NA	NA	Humerus	Humerus	Not noted	Unknown	NA	Unknown	Unknown	Unknown	Unknown	Unknown	Unknown	NA
OS-29	Osteosarcoma	Osteosarcoma	Osteosarcoma	NA	Gorlick	Male	Relapse	NA	European	European	0.0172614	0.0305696	0.00449971	Unknown	Lung mass	Not noted	Unknown	NA	Unknown	No Prior Tx	Unknown	Unknown	Unknown	Unknown	NA
OS-31	Osteosarcoma	Osteosarcoma	Osteosarcoma	NA	Gorlick	Female	Diagnosis	NA	African American	African	-0.0341542	0.00127955	-0.0118638	Unknown	R. Distal Femur	Not noted	Unknown	NA	Unknown	Unknown	Unknown	Unknown	Unknown	Unknown	NA
OS-32	Osteosarcoma	Osteosarcoma	Osteosarcoma	NA	Houghton	Female	Diagnosis	16	Unknown	European	0.0169647	0.0304808	0.00873344	Tibia	Tibia	Chondroblastic	Unknown	NA	Unknown	Unknown	Unknown	Unknown	Unknown	Unknown	Same patient as OS-36 and OS-36-SJ (32 = dx, 36 = relapse)
OS-33	Osteosarcoma	Osteosarcoma	Osteosarcoma	NA	Gorlick	Female	Diagnosis	NA	European	European	0.0178206	0.0307043	0.00593109	Unknown	R. Humerus	Not noted	Unknown	NA	Unknown	Unknown	Unknown	Unknown	Unknown	Unknown	NA
OS-34	Osteosarcoma	Osteosarcoma	Osteosarcoma	NA	Houghton	Female	Diagnosis	14	Unknown	European	0.0196221	0.0316478	0.00657959	L. Femur	L. Femur	Not noted	Unknown	NA	Unknown	Unknown	Unknown	Unknown	Unknown	Unknown	Same patient as OS-34-SJ
OS-34-SJ	Osteosarcoma	Osteosarcoma	Osteosarcoma	NA	Houghton	Female	Diagnosis	14	Unknown	European	0.0191508	0.0311499	0.0072405	L. Femur	L. Femur	Not noted	Unknown	NA	Unknown	No Prior Tx	Unknown	Unknown	Unknown	Unknown	Same patient as OS-34
OS-36	Osteosarcoma	Osteosarcoma	Osteosarcoma	NA	Houghton	Female	Relapse	21	NA	NA	NA	NA	NA	Unknown	Lung met	Not noted	Unknown	NA	Unknown	Unknown	Unknown	Unknown	Unknown	Unknown	Same patient as OS-32 and OS-36-SJ (32 = dx, 36 = relapse)
OS-36-SJ	Osteosarcoma	Osteosarcoma	Osteosarcoma	NA	Houghton	Female	Relapse	21	European	European	0.0173161	0.0306306	0.00923458	Tibia	Lung met	Chondroblastic	Unknown	NA	Unknown	Unknown	Unknown	Unknown	Unknown	Unknown	Same patient as OS-32 and OS-36 (32 = dx, 36 = relapse)
OS-41	Osteosarcoma	Osteosarcoma	Osteosarcoma	NA	Houghton	Male	Diagnosis	13	Unknown	European	0.0187056	0.03051	0.00344591	Tibia	Tibia	Not noted	Unknown	NA	Unknown	Unknown	Unknown	Unknown	Unknown	Unknown	NA
OS-42	Osteosarcoma	Osteosarcoma	Osteosarcoma	NA	Gorlick	Male	Relapse	24	European	European	0.0174224	0.0301884	-6.31819e-05	Unknown	Lung met	Not noted	Unknown	NA	Unknown	Unknown	Unknown	Unknown	Unknown	Unknown	NA
OS-43-TPMX	Osteosarcoma	Osteosarcoma	Osteosarcoma	NA	Houghton	Male	Diagnosis	13	African American	European	0.0165864	0.0259585	0.0144586	Unknown	Lung met	Not noted	Unknown	NA	Unknown	Unknown	Unknown	Unknown	Unknown	Unknown	NA
OS-44	Osteosarcoma	Osteosarcoma	Osteosarcoma	NA	Houghton	Female	Post-treatment	17	Unknown	European	0.0178946	0.0316481	0.00690008	Unknown	Lung met	Not noted	Unknown	NA	Unknown	Unknown	Unknown	Unknown	Unknown	Unknown	NA
OS-44-KPDX-x	Osteosarcoma	Osteosarcoma	Osteosarcoma	NA	Houghton	Male	Diagnosis	8	Unknown	European	0.0180703	0.0308448	0.00657513	Distal femur	Distal femur	Osteoblastic	Unknown	NA	Unknown	Unknown	Unknown	Unknown	Unknown	Unknown	NA
OS-45-TSX-pr1	Osteosarcoma	Osteosarcoma	Osteosarcoma	NA	Houghton	Male	Diagnosis	17	Unknown	European	0.0188003	0.029625	-0.000690746	Distal femur	Distal femur	Osteoblastic	Unknown	NA	Unknown	Unknown	Unknown	Unknown	Unknown	Unknown	NA
OS-46	Osteosarcoma	Osteosarcoma	Osteosarcoma	NA	Houghton	Male	Diagnosis	12	Unknown	African	-0.035014	0.000836071	-0.0121919	Distal femur	Distal femur	Not noted	Unknown	NA	Unknown	Unknown	Unknown	Unknown	Unknown	Unknown	NA
OS-46-AOX	Osteosarcoma	Osteosarcoma	Osteosarcoma	NA	Houghton	Male	Diagnosis	12	Unknown	European	0.0179255	0.0303667	0.00415483	Distal femur	Distal femur	Not noted	Unknown	NA	Unknown	Unknown	Unknown	Unknown	Unknown	Unknown	NA
OS-47-SJ	Osteosarcoma	Osteosarcoma	Osteosarcoma	NA	Houghton	Male	Diagnosis	0.83	European	African	-0.0357647	-0.000284866	-0.0177841	L. Distal Femur	L. Distal Femur	Chondroblastic	High-grade	NA	Unknown	No Prior Tx	Unknown	Unknown	Unknown	Unknown	NA
OS-48	Osteosarcoma	Osteosarcoma	Osteosarcoma	NA	Houghton	Female	Unknown	14	Unknown	European	0.0180991	0.0298242	0.0017038	Unknown	Lung met	Not noted	Unknown	NA	Unknown	Unknown	Unknown	Unknown	Unknown	Unknown	NA
OS-49-SJ	Osteosarcoma	Osteosarcoma	Osteosarcoma	NA	Houghton	Male	Diagnosis	8	African American	African	-0.0392918	-0.00147714	-0.0160982	R. distal femur	R. Distal Femur	Not noted	Unknown	NA	Unknown	No Prior Tx	Unknown	Unknown	Unknown	Unknown	NA
OS-49-STTX-sc	Osteosarcoma	Osteosarcoma	Osteosarcoma	NA	Houghton	Male	Diagnosis	40	Unknown	European	0.0183799	0.0314972	0.0028453	Os frontalis	Os frontalis	Fibroblastic	Unknown	NA	Unknown	Unknown	Unknown	Unknown	Unknown	Unknown	From Dr. Oystein in Oslo; Adult
OS-50-SJ	Osteosarcoma	Osteosarcoma	Osteosarcoma	NA	Houghton	Female	Relapse	NA	European	European	0.0173216	0.0296062	0.00494635	L. Proximal Tibia	L. Proximal Tibia	Not noted	Unknown	NA	Unknown	No Prior Tx	Unknown	Unknown	Unknown	Unknown	NA
OS-51-CHLX	Osteosarcoma	Osteosarcoma	Osteosarcoma	NA	Houghton	Male	Post-treatment	16	European	European	0.0183063	0.0310851	0.00373312	Distal femur	Distal femur	Not noted	Unknown	NA	Unknown	Unknown	Unknown	Unknown	Unknown	Unknown	NA
OS-52-SJ	Osteosarcoma	Osteosarcoma	Osteosarcoma	NA	Houghton	Female	Diagnosis	1.17	European	European	0.0176815	0.0311028	0.00350926	L. Proximal Tibia	L. Proximal Tibia	Not noted	Unknown	NA	Unknown	No Prior Tx	Unknown	Unknown	Unknown	Unknown	NA
OS-54-OHS-x	Osteosarcoma	Osteosarcoma	Osteosarcoma	NA	Houghton	Male	Diagnosis	16	Unknown	European	0.019592	0.0304598	0.00100265	Distal femur	Distal femur	Osteoblastic	Unknown	NA	Unknown	Unknown	Unknown	Unknown	Unknown	Unknown	NA
OS-54-SJ	Osteosarcoma	Osteosarcoma	Osteosarcoma	NA	Houghton	Female	Diagnosis	1.17	Mixed	EastAsian	0.0215518	-0.046483	0.0108799	R. distal femur	R. Distal Femur	Chondroblastic	Unknown	NA	Unknown	No Prior Tx	Unknown	Unknown	Unknown	Unknown	NA
OS-55	Osteosarcoma	Osteosarcoma	Osteosarcoma	NA	Houghton	Male	Unknown	18	Other	Mixed_or_Unknown	-0.00369266	-0.00252123	-0.0112668	Distal femur	Distal femur	Not noted	Unknown	NA	Unknown	Unknown	Unknown	Unknown	Unknown	Unknown	NA
OS-55-SBX	Osteosarcoma	Osteosarcoma	Osteosarcoma	NA	Houghton	Male	Diagnosis	18	Other	European	0.018825	0.0324826	0.00522878	Distal femur	Distal femur	Not noted	Unknown	NA	Unknown	Unknown	Unknown	Unknown	Unknown	Unknown	NA
OS-56	Osteosarcoma	Osteosarcoma	Osteosarcoma	NA	Houghton	Female	Diagnosis	14	Unknown	African	-0.037988	-0.00109726	-0.0123457	Humerus	Humerus	Not noted	Unknown	NA	Unknown	Unknown	Unknown	Unknown	Unknown	Unknown	NA
OS-56-TTX	Osteosarcoma	Osteosarcoma	Osteosarcoma	NA	Houghton	Male	Diagnosis	14	African American	European	0.0177409	0.0310493	0.00287116	Humerus	Humerus	Not noted	Unknown	NA	Unknown	Unknown	Unknown	Unknown	Unknown	Unknown	NA
OS-60	Osteosarcoma	Osteosarcoma	Osteosarcoma	NA	Houghton	Male	Relapse	21	Unknown	European	0.0172819	0.0303908	0.00331111	Arm	Arm	Not noted	Unknown	NA	Unknown	Unknown	Unknown	Unknown	Unknown	Unknown	NA
OS-9	Osteosarcoma	Osteosarcoma	Osteosarcoma	NA	Gorlick	Male	Diagnosis	NA	European	European	0.0173905	0.0306974	0.00435964	Unknown	R. Distal Femur	Not noted	Unknown	NA	Unknown	No Prior Tx	Unknown	Unknown	Unknown	Unknown	NA
PAKHZT	ALL	Ph-likeALL	Ph-likeALL	NA	Lock	Male	Diagnosis	13.92	Unknown	SouthAsianOrHispanic	0.0158311	-0.0105192	-0.117208	Unknown	Peripheral blood	Not noted	Unknown	NA	Unknown	No Prior Tx	2002	606	356	0	TGT-020
PAKRSL	ALL	Ph-likeALL	Ph-likeALL	NA	Lock	Female	Diagnosis	13.67	Unknown	SouthAsianOrHispanic	0.0143167	0.00801629	-0.0531853	Unknown	Peripheral blood	Not noted	Unknown	NA	Unknown	No Prior Tx	2003	706	671	0	TGT-047
PAKSWW	ALL	Ph-likeALL	Ph-likeALL	NA	Lock	Male	Diagnosis	15.08	Unknown	SouthAsianOrHispanic	0.0172161	0.00980822	-0.0575898	Unknown	Peripheral blood	Not noted	Unknown	NA	Unknown	No Prior Tx	2005	1593	533	0	TGT-052
PAKVKK	ALL	Ph-likeALL	Ph-likeALL	NA	Lock	Male	Diagnosis	14.42	Unknown	SouthAsianOrHispanic	0.0159452	0.010549	-0.0552213	Unknown	Peripheral blood	Not noted	Unknown	NA	Unknown	No Prior Tx	2012	4197	516	0	TGT-065
PAKYEP	ALL	Ph-likeALL	Ph-likeALL	NA	Lock	Male	Diagnosis	2.67	Unknown	Mixed_or_Unknown	0.0136567	0.022977	-0.0108536	Unknown	Bone marrow	Not noted	Unknown	NA	Unknown	No Prior Tx	2008	2464	465	NA	TGT-084/ALL-119
PALJDL	ALL	Ph-likeALL	Ph-likeALL	NA	Lock	Male	Diagnosis	3.17	Unknown	European	0.0175464	0.0314802	0.000550343	Unknown	Bone marrow	Not noted	Unknown	NA	Unknown	No Prior Tx	2015	4752	N/A	0	TGT-145
PALKTY	ALL	Ph-likeALL	Ph-likeALL	NA	Lock	Female	Diagnosis	6.08	Unknown	SouthAsianOrHispanic	0.0171139	-0.0106745	-0.124544	Unknown	Peripheral blood	Not noted	Unknown	NA	Unknown	No Prior Tx	2006	1508	1311	0	TGT-151
PALLSD	ALL	Ph-likeALL	Ph-likeALL	NA	Lock	Male	Diagnosis	14.17	Unknown	European	0.0162968	0.0293256	0.00519355	Unknown	Bone marrow	Not noted	Unknown	NA	Unknown	No Prior Tx	2010	3060	690	0	TGT-161
PALNTB	ALL	BCP-ALL	BCP-ALL	NA	Lock	Female	Diagnosis	8.67	Unknown	European	0.0161549	0.0279638	0.0110059	Unknown	Bone marrow	Not noted	Unknown	NA	Unknown	No Prior Tx	2006	1415	1027	0	TGT-174
PALTWS	ALL	BCP-ALL	BCP-ALL	NA	Lock	Male	Diagnosis	14.17	Unknown	SouthAsianOrHispanic	0.0136962	0.00726197	-0.0663866	Unknown	Bone marrow	Not noted	Unknown	NA	Unknown	No Prior Tx	2009	2703	N/A	0	TGT-196
PAMDRM	ALL	Ph-likeALL	Ph-likeALL	NA	Lock	Male	Diagnosis	7.92	Unknown	Mixed_or_Unknown	0.0200733	-0.0335983	0.012067	Unknown	Bone marrow	Not noted	Unknown	NA	Unknown	No Prior Tx	2006	1216	997	0	TGT-258
Rh-10	Rhabdomyosarcoma	Fusion+ RMS	Fusion+ RMS	NA	Houghton	Female	Relapse	15	European	European	0.0175995	0.0285932	0.00385959	Perineum	Perineum	Alveolar, PAX3-FOXO1 positive	Stage 4	NA	Unknown	Chemotherapy with vincristine, cyclophosphamide, dactinomycin, and doxorubicin	Unknown	Unknown	Unknown	Unknown	NA
Rh-12	Rhabdomyosarcoma	Fusion- RMS	Fusion- RMS	NA	Houghton	Male	Diagnosis	NA	Unknown	European	0.0172841	0.0298562	0.00262179	R. Buttock	R. Buttock	Embryonal	Unknown	NA	Unknown	No Prior Tx	Unknown	Unknown	Unknown	Unknown	NA
Rh-30	Rhabdomyosarcoma	Fusion+ RMS	Fusion+ RMS	NA	Houghton	Male	Diagnosis	16	European	European	0.015675	0.0291597	0.00883391	Posterior fossa	Bone Marrow metastasis	Alveolar, PAX3-FOXO1 positive, MyoD1+, Myogenin+	Stage 4	NA	Unknown	No Prior Tx	Unknown	Unknown	Unknown	Unknown	Metastatic, Same patient as Rh-30R (dx)
Rh-30R	Rhabdomyosarcoma	Fusion+ RMS	Fusion+ RMS	NA	Houghton	Male	Relapse	16	European	European	0.0160348	0.0294511	0.00843621	Unknown	Bone Marrow	Alveolar, PAX3-FOXO1 positive	Stage 4	NA	Unknown	Unknown	Unknown	Unknown	Unknown	Unknown	Same patient as Rh-30 (relapse)
Rh-36	Rhabdomyosarcoma	Fusion- RMS	Fusion- RMS	NA	Houghton	Male	Relapse	15	European	European	0.0189187	0.0323489	0.000598418	Paratesticular	Paratesticular	Embryonal	Unknown	NA	Unknown	DTIC/Dox	Unknown	Unknown	Unknown	Unknown	NA
Rh-41	Rhabdomyosarcoma	Fusion+ RMS	Fusion+ RMS	NA	Houghton	Female	Relapse	7	European	European	0.0187734	0.0320856	0.00304941	Liver	Liver metastasis	Alveolar, PAX3-FOXO1 positive	Stage 4	NA	Unknown	Post Chemotherapy, VAC+	Unknown	Unknown	Unknown	Unknown	NA
Rh-65	Rhabdomyosarcoma	Fusion+ RMS	Fusion+ RMS	NA	Houghton	Female	Relapse	18.5	European	European	0.0178777	0.0300788	0.00598753	Unknown	Cervical node	Alveolar, PAX3-FOXO1 positive	Unknown	NA	Unknown	Unknown	Unknown	Unknown	Unknown	Unknown	NA
Rh-70	Rhabdomyosarcoma	Fusion- RMS	Fusion- RMS	NA	Houghton	Male	Diagnosis	4	African American	European	0.0175096	0.0313509	0.000497007	R. neck mass	R. Neck mass	Embryonal	Unknown	NA	Unknown	No Prior Tx	Unknown	Unknown	Unknown	Unknown	NA
SK-NEP-1	Ewing Sarcoma	Ewing Sarcoma	Ewing Sarcoma	NA	Houghton	Female	Relapse	25	European	European	0.017301	0.0310846	0.0053807	Kidney	Pleural effusion met	EWS/FLI-1 translocation	Unknown	NA	Unknown	Unknown	Unknown	Unknown	Unknown	Unknown	originally diagnosed DA Wilms
TC-71	Ewing Sarcoma	Ewing Sarcoma	Ewing Sarcoma	NA	Houghton	Male	Relapse	22	Unknown	European	0.0176211	0.0301495	0.00284747	Humerus	Humerus	EWS/FLI-1 translocation	Stage 4	NA	Unknown	Unknown	Unknown	Unknown	Unknown	Unknown	Recurrence at primary site

## Sheet: matched.samples
Person ID	Xenograft name	Comments	Age of patient (years)	Sex	Diagnosis	Stage of disease	TARGET Case USI	Notes
P0007	ALL-102	Match to ALL-105/115	3.1	M	Ph-like T-ALL	Diagnosis
P0007	ALL-105	Match to ALL-102/115	3.1	M	Ph-like T-ALL	Relapse1
P0007	ALL-115	Match to ALL-102/105	3.1	M	Ph-like T-ALL	Relapse3
P0015	ALL-121	Match to ALL-46	6.5	F	T-ALL	Relapse
P0017	ALL-123	Match to ALL-58	2.4	F	BCP-ALL	Relapse1
P0021	ALL-25	Match to ALL-61	12.2	M	BCP-ALL	Diagnosis
P0028	ALL-32	Match to ALL-90	11.1	M	Ph-like T-ALL	Relapse	TARGET-10-PPT100
P0015	ALL-46	Match to ALL-121	6.5	F	T-ALL	Diagnosis
P0017	ALL-58	Match to ALL-123	2.4	F	BCP-ALL	Diagnosis
P0021	ALL-61	Match to ALL-25	12.2	M	BCP-ALL	Relapse
P0046	ALL-80	Match to ALL-81	4.6	M	T-ALL	Diagnosis
P0046	ALL-81	Match to ALL-80	4.6	M	T-ALL	Relapse
P0047	ALL-82	Match to ALL-83	5.3	F	BCP-ALL	Diagnosis
P0047	ALL-83	Match to ALL-82	5.3	F	BCP-ALL	Relapse
P0028	ALL-90	Match to ALL-32	11.1	M	Ph-like T-ALL	Relapse
P0067	COG-N-452x	Match to COG-N-453x	Unknown	M	Neuroblastoma	PD-PM
P0067	COG-N-453x	Match to COG-N-452x	Unknown	M	Neuroblastoma	PD-PM
P0079	COG-N-603x	Match to COG-N-623x	Unknown	M	Neuroblastoma	Diagnosis		603 and 623 are a matched DX and relapse patient
P0080	COG-N-618x	Match to COG-N-619x	Unknown	M	Neuroblastoma	Progressing		618 and 619 are a matched left and right bone marrow
P0080	COG-N-619x	Match to COG-N-618x	Unknown	M	Neuroblastoma	Progressing
P0079	COG-N-623x	Match to COG-N-603x	Unknown	M	Neuroblastoma	Progressing
P0105	IC-22909PNET-rIII	Match to ICb-9850PNET	3	F	PNET	Relapse		From the same pateint, 22909 came from recurrent tumor
P0105	ICb-9850PNET	Match to IC-22909PNET-rIII	2	F	PNET	Diagnosis		9850 derived from the primary tumor
P0173	NCH-CA-1	Match to NCH-CA-2	7	F	Small Cell Carcinoma	Diagnosis
P0173	NCH-CA-2	Match to NCH-CA-1	7	F	Small Cell Carcinoma	Metastatic
P0199	OS-32	Match to OS-36-SJ/OS-36	16	F	Osteosarcoma	Diagnosis
P0201	OS-34	Match to OS-34-SJ	14	F	Osteosarcoma	Unknown	TARGET-40-PPT076
P0201	OS-34-SJ	Match to OS-34	14	F	Osteosarcoma	Diagnosis
P0199	OS-36	Match to OS-36-SJ	21	F	Osteosarcoma	Relapse	TARGET-40-PPT077
P0199	OS-36-SJ	Match to OS-36	21	F	Osteosarcoma	Relapse
P0238	Rh-30	Match to Rh-30R	16	M	ARMS	Diagnosis	TARGET-80-PPT045
P0238	Rh-30R	Match to Rh-30	16	M	ARMS	Relapse	TARGET-80-PPT046

## Sheet: sample.mouse
Model	PI	Center	Mouse.strain.and.source..initial.	Mouse.strain..banking.passages.	Sex	Age	Mass	Injection.type.and.site..initial.injection.	Lag.from.injection.to.initial.harvest..days.	Snap.frozen.material.used.to.generate.model.available.	EBV.PCR.testing	Pathogenic.Virus.testing.Lab	Pathogenic.Virus.results	Passage.sent.for.genomics	Size.of.tumors.harvested.for.genomics	Size.of.tumors.harvested.for.banking.characterization..mm..	Lag.passage.1.injection.to.0.2cm.3..days...nbl...Lag.passage.1.injection.to.harvest.for.banking..days...leukemia.	Total.time.to.3.cm.3..days...nbl....Lag.passage.2.injection.to.harvest.for.banking..days...leukemia.	Doubling.time..days.	Passage.for.doubling.time	Max.number.of.passages.documented	Matching.cell.line.from.same.patient.
ALL-02	Lock	CCI	NOD/SCID	NOD/SCID and NSG	female	6-8wk	20-25g	intravenous, either lateral tail vein	107	NA	Negative	NA	NA	NA	NA	NA	83	83	5.0 +/- 1.7	2	5	NA
ALL-03	Lock	CCI	NOD/SCID	NOD/SCID and NSG	female	6-8wk	20-25g	intravenous, either lateral tail vein	72	NA	NA	NA	NA	NA	NA	NA	46	68	2.8 +/- 0.8	2-3	5	NA
ALL-04	Lock	CCI	NOD/SCID	NOD/SCID and NSG	female	6-8wk	20-25g	intravenous, either lateral tail vein	107	NA	Negative	NA	NA	NA	NA	NA	65	85	1.7 +/- 0.9	2	7	yes
ALL-07	Lock	CCI	NOD/SCID	NOD/SCID and NSG	female	6-8wk	20-25g	intravenous, either lateral tail vein	75	NA	Negative	NA	NA	NA	NA	NA	52	30	2.9 +/- 0.6	2	4	yes
ALL-08	Lock	CCI	NOD/SCID	NOD/SCID and NSG	female	6-8wk	20-25g	intravenous, either lateral tail vein	101	NA	Negative	NA	NA	NA	NA	NA	77	62	3.6 +/- 1.7	2-3	5	NA
ALL-10	Lock	CCI	NOD/SCID	NOD/SCID and NSG	female	6-8wk	20-25g	intravenous, either lateral tail vein	69	NA	NA	NA	NA	NA	NA	NA	56	51	3.5 +/- 0.5	2-3	5	NA
ALL-102	Lock	CCI	NSG (ABR)	NSG	female	6-8wk	20-25g	intravenous, either lateral tail vein	156	NA	NA	NA	NA	NA	NA	NA	120	Not yet passaged	NA	NA	2	NA
ALL-105	Lock	CCI	NSG (ABR)	NSG	female	6-8wk	20-25g	intravenous, either lateral tail vein	117	NA	NA	NA	NA	NA	NA	NA	121	Not yet passaged	NA	NA	2	NA
ALL-106	Lock	CCI	NSG (ABR)	NSG	female	6-8wk	20-25g	intravenous, either lateral tail vein	289	NA	NA	NA	NA	NA	NA	NA	237	Not yet passaged	NA	NA	2	NA
ALL-107	Lock	CCI	NSG (ABR)	NSG	female	6-8wk	20-25g	intravenous, either lateral tail vein	127	NA	NA	NA	NA	NA	NA	NA	Not yet passaged	Not yet passaged	NA	NA	1	NA
ALL-108	Lock	CCI	NSG (ABR)	NSG	female	6-8wk	20-25g	intravenous, either lateral tail vein	189	NA	NA	NA	NA	NA	NA	NA	Not yet passaged	Not yet passaged	NA	NA	1	NA
ALL-11	Lock	CCI	NOD/SCID	NOD/SCID and NSG	female	6-8wk	20-25g	intravenous, either lateral tail vein	113	NA	NA	NA	NA	NA	NA	NA	112	81	5.1 +/- 0.6	2	6	NA
ALL-115	Lock	CCI	NSG (ABR)	NSG	female	6-8wk	20-25g	intravenous, either lateral tail vein	248	NA	NA	NA	NA	NA	NA	NA	161	Not yet passaged	NA	NA	2	NA
ALL-116	Lock	CCI	NSG	NSG	female	6-8wk	20-25g	intravenous, either lateral tail vein	244	NA	NA	NA	NA	NA	NA	NA	185	Not yet passaged	NA	NA	2	NA
ALL-117	Lock	CCI	NSG	NSG	female	6-8wk	20-25g	intravenous, either lateral tail vein	140	NA	NA	NA	NA	NA	NA	NA	Not yet passaged	Not yet passaged	NA	NA	2	NA
ALL-118	Lock	CCI	NSG	NSG	female	6-8wk	20-25g	intravenous, either lateral tail vein	90	NA	NA	NA	NA	NA	NA	NA	85	85	NA	NA	3	NA
ALL-121	Lock	CCI	NSG (ABR)	NSG	female	6-8wk	20-25g	intravenous, either lateral tail vein	41	NA	NA	NA	NA	NA	NA	NA	26	26	NA	NA	3	NA
ALL-122	Lock	CCI	NSG (ABR)	NSG	female	6-8wk	20-25g	intravenous, either lateral tail vein	133	NA	NA	NA	NA	NA	NA	NA	71	Not yet passaged	NA	NA	2	NA
ALL-123	Lock	CCI	NSG (ABR)	NSG	female	6-8wk	20-25g	intravenous, either lateral tail vein	93	NA	NA	NA	NA	NA	NA	NA	57	Not yet passaged	NA	NA	2	NA
ALL-16	Lock	CCI	NOD/SCID	NOD/SCID and 3KO and NSG	female	6-8wk	20-25g	intravenous, either lateral tail vein	106	NA	NA	NA	NA	NA	NA	NA	76.5	85	2.6 +/- 1.4	2	4	NA
ALL-17	Lock	CCI	NOD/SCID	NOD/SCID and NSG	female	6-8wk	20-25g	intravenous, either lateral tail vein	97	NA	Negative	NA	NA	NA	NA	NA	55	106	2.7 +/- 0.4	2-3	4	NA
ALL-19	Lock	CCI	NOD/SCID	NOD/SCID and NSG	female	6-8wk	20-25g	intravenous, either lateral tail vein	66	NA	Negative	NA	NA	NA	NA	NA	66.5	106	2.3 +/- 0.7	2-3	5	NA
ALL-25	Lock	CCI	NOD/SCID (ABR)	NOD/SCID and NSG	female	6-8wk	20-25g	intravenous, either lateral tail vein	139	NA	NA	NA	NA	NA	NA	NA	67	146	NA	NA	4	NA
ALL-26	Lock	CCI	NOD/SCID (ABR)	NSG	female	6-8wk	20-25g	intravenous, either lateral tail vein	137	NA	NA	NA	NA	NA	NA	NA	92	149	NA	NA	4	NA
ALL-27	Lock	CCI	NOD/SCID and 3KO	NOD/SCID and NSG	female	6-8wk	20-25g	intravenous, either lateral tail vein	124	NA	NA	NA	NA	NA	NA	NA	123	161	NA	NA	5	NA
ALL-28	Lock	CCI	NOD/SCID	NOD/SCID and NSG	female	6-8wk	20-25g	intravenous, either lateral tail vein	176	NA	NA	NA	NA	NA	NA	NA	124	159	NA	NA	4	NA
ALL-29	Lock	CCI	NOD/SCID	NOD/SCID and NSG	female	6-8wk	20-25g	intravenous, either lateral tail vein	108	NA	NA	NA	NA	NA	NA	NA	44	46	NA	NA	4	NA
ALL-30	Lock	CCI	NOD/SCID	NSG	female	6-8wk	20-25g	intravenous, either lateral tail vein	103	NA	NA	NA	NA	NA	NA	NA	131	80	NA	NA	4	NA
ALL-31	Lock	CCI	NOD/SCID	NOD/SCID and NSG	female	6-8wk	20-25g	intravenous, either lateral tail vein	119	NA	Negative	NA	NA	NA	NA	NA	158	64	NA	NA	6	NA
ALL-32	Lock	CCI	NOD/SCID and NSG	NOD/SCID and NSG	female	6-8wk	20-25g	intravenous, either lateral tail vein	69	NA	NA	NA	NA	NA	NA	NA	50	41	NA	NA	4	NA
ALL-33	Lock	CCI	NOD/SCID	NOD/SCID and NSG	female	6-8wk	20-25g	intravenous, either lateral tail vein	92	NA	NA	NA	NA	NA	NA	NA	53	43	NA	NA	4	NA
ALL-39	Lock	CCI	NOD/SCID	NOD/SCID and NSG	female	6-8wk	20-25g	intravenous, either lateral tail vein	105	NA	NA	NA	NA	NA	NA	NA	64	Unknown	NA	NA	4	NA
ALL-42	Lock	CCI	NOD/SCID	NOD/SCID and NSG	female	6-8wk	20-25g	intravenous, either lateral tail vein	42	NA	NA	NA	NA	NA	NA	NA	27	42	NA	NA	4	NA
ALL-43	Lock	CCI	NOD/SCID	NOD/SCID and NSG	female	6-8wk	20-25g	intravenous, either lateral tail vein	89	NA	NA	NA	NA	NA	NA	NA	56	78	NA	NA	4	NA
ALL-46	Lock	CCI	NOD/SCID	NOD/SCID and NSG	female	6-8wk	20-25g	intravenous, either lateral tail vein	42	NA	NA	NA	NA	NA	NA	NA	26	21	NA	NA	4	NA
ALL-47	Lock	CCI	NSG (ABR)	NOD/SCID and NSG	female	6-8wk	20-25g	intravenous, either lateral tail vein	96	NA	NA	NA	NA	NA	NA	NA	54	25	NA	NA	4	NA
ALL-50	Lock	CCI	NOD/SCID	NOD/SCID and NSG	female	6-8wk	20-25g	intravenous, either lateral tail vein	74	NA	NA	NA	NA	NA	NA	NA	57	53.5	NA	NA	4	NA
ALL-51	Lock	CCI	NOD/SCID	NOD/SCID and NSG	female	6-8wk	20-25g	intravenous, either lateral tail vein	98	NA	NA	NA	NA	NA	NA	NA	56	63	NA	NA	3	NA
ALL-52	Lock	CCI	NOD/SCID and NSG (ABR)	NOD/SCID and NSG	female	6-8wk	20-25g	intravenous, either lateral tail vein	57	NA	NA	NA	NA	NA	NA	NA	117	Not yet passaged	NA	NA	2	NA
ALL-53	Lock	CCI	NOD/SCID	NOD/SCID and NSG	female	6-8wk	20-25g	intravenous, either lateral tail vein	137	NA	NA	NA	NA	NA	NA	NA	161	Unknown	NA	NA	3	NA
ALL-54	Lock	CCI	NOD/SCID	NOD/SCID and NSG	female	6-8wk	20-25g	intravenous, either lateral tail vein	157	NA	NA	NA	NA	NA	NA	NA	56	51	NA	NA	4	NA
ALL-55	Lock	CCI	NSG (ABR)	NSG	female	6-8wk	20-25g	intravenous, either lateral tail vein	146	NA	NA	NA	NA	NA	NA	NA	68	81	NA	NA	5	NA
ALL-56	Lock	CCI	NOD/SCID	NOD/SCID and NSG	female	6-8wk	20-25g	intravenous, either lateral tail vein	176	NA	NA	NA	NA	NA	NA	NA	68	39	NA	NA	4	NA
ALL-57	Lock	CCI	NOD/SCID	NOD/SCID and NSG	female	6-8wk	20-25g	intravenous, either lateral tail vein	176	NA	NA	NA	NA	NA	NA	NA	112	44	NA	NA	6	NA
ALL-58	Lock	CCI	NOD/SCID and NSG (ABR)	NOD/SCID and NSG	female	6-8wk	20-25g	intravenous, either lateral tail vein	98	NA	NA	NA	NA	NA	NA	NA	67.5	53	NA	NA	3	NA
ALL-59	Lock	CCI	NOD/SCID and NSG	NOD/SCID and NSG	female	6-8wk	20-25g	intravenous, either lateral tail vein	279	NA	NA	NA	NA	NA	NA	NA	116	Not yet passaged	NA	NA	2	NA
ALL-60	Lock	CCI	NOD/SCID and NSG (ABR)	NOD/SCID and NSG	female	6-8wk	20-25g	intravenous, either lateral tail vein	237	NA	NA	NA	NA	NA	NA	NA	199	Not yet passaged	NA	NA	2	NA
ALL-61	Lock	CCI	NOD/SCID and NSG (ABR)	NOD/SCID and NSG	female	6-8wk	20-25g	intravenous, either lateral tail vein	65	NA	NA	NA	NA	NA	NA	NA	46	33	NA	NA	3	NA
ALL-63	Lock	CCI	NOD/SCID and NSG (ABR)	NOD/SCID and NSG	female	6-8wk	20-25g	intravenous, either lateral tail vein	Unknown	NA	NA	NA	NA	NA	NA	NA	84	Not yet passaged	NA	NA	2	NA
ALL-75	Lock	CCI	NSG (ABR)	NSG	female	6-8wk	20-25g	intravenous, either lateral tail vein	40	NA	NA	NA	NA	NA	NA	NA	40	64	NA	NA	2	NA
ALL-80	Lock	CCI	NSG (ABR)	NSG	female	6-8wk	20-25g	intravenous, either lateral tail vein	49	NA	NA	NA	NA	NA	NA	NA	104	18.5	NA	NA	3	NA
ALL-81	Lock	CCI	NSG (ABR)	NSG	female	6-8wk	20-25g	intravenous, either lateral tail vein	72	NA	NA	NA	NA	NA	NA	NA	42	30	NA	NA	3	NA
ALL-82	Lock	CCI	NSG (ABR)	NSG	female	6-8wk	20-25g	intravenous, either lateral tail vein	200	NA	NA	NA	NA	NA	NA	NA	107	102	NA	NA	3	NA
ALL-83	Lock	CCI	NSG (ABR)	NSG	female	6-8wk	20-25g	intravenous, either lateral tail vein	104	NA	NA	NA	NA	NA	NA	NA	117	Not yet passaged	NA	NA	2	NA
ALL-84	Lock	CCI	NSG (ABR)	NSG	female	6-8wk	20-25g	intravenous, either lateral tail vein	145	NA	NA	NA	NA	NA	NA	NA	74	69	NA	NA	3	NA
ALL-85	Lock	CCI	NSG (ABR)	NSG	female	6-8wk	20-25g	intravenous, either lateral tail vein	41	NA	NA	NA	NA	NA	NA	NA	17	20	NA	NA	3	NA
ALL-87	Lock	CCI	NSG (ABR)	NSG	female	6-8wk	20-25g	intravenous, either lateral tail vein	145	NA	NA	NA	NA	NA	NA	NA	Not yet passaged	Not yet passaged	NA	NA	1	NA
ALL-88	Lock	CCI	NSG (ABR)	NSG	female	6-8wk	20-25g	intravenous, either lateral tail vein	70	NA	NA	NA	NA	NA	NA	NA	54	54	NA	NA	3	NA
ALL-90	Lock	CCI	NSG (ABR)	NSG	female	6-8wk	20-25g	intravenous, either lateral tail vein	52	NA	NA	NA	NA	NA	NA	NA	39	Not yet passaged	NA	NA	2	NA
ALL-91	Lock	CCI	NSG (ABR)	NSG	female	6-8wk	20-25g	intravenous, either lateral tail vein	258	NA	NA	NA	NA	NA	NA	NA	176	Not yet passaged	NA	NA	2	NA
ALL-93	Lock	CCI	NSG (ABR)	NSG	female	6-8wk	20-25g	intravenous, either lateral tail vein	82	NA	NA	NA	NA	NA	NA	NA	67	54	NA	NA	4	NA
ALL-94	Lock	CCI	NSG (ABR)	NSG	female	6-8wk	20-25g	intravenous, either lateral tail vein	278	NA	NA	NA	NA	NA	NA	NA	153	Not yet passaged	NA	NA	2	NA
ALL-95	Lock	CCI	NSG (ABR)	NSG	female	6-8wk	20-25g	intravenous, either lateral tail vein	71	NA	NA	NA	NA	NA	NA	NA	75	Not yet passaged	NA	NA	2	NA
ALL-97	Lock	CCI	NSG (ABR)	NSG	female	6-8wk	20-25g	intravenous, either lateral tail vein	64	NA	NA	NA	NA	NA	NA	NA	53	Not yet passaged	NA	NA	2	NA
ASPS-KY	Houghton	UTHSC	C.B-Igh-1b/IcrTac-Prkdcscid Taconic	C.B-Igh-1b/IcrTac-Prkdcscid Taconic	female	4-8wk	20-25g	subcutaneous; left flank	NA	NA	NA	NA	NA	NA	NA	NA	NA	NA	NA	NA	NA	NA
BT-27	Houghton	NCH	C.B-Igh-1b/IcrTac-Prkdcscid Taconic	C.B-Igh-1b/IcrTac-Prkdcscid Taconic	female	4-8wk	20-25g	subcutaneous; left flank	NA	NA	NA	NA	NA	NA	NA	NA	NA	NA	NA	NA	NA	NA
BT-29	Houghton	NCH	C.B-Igh-1b/IcrTac-Prkdcscid Taconic	C.B-Igh-1b/IcrTac-Prkdcscid Taconic	female	4-8wk	20-25g	subcutaneous; left flank	NA	NA	NA	NA	NA	NA	NA	NA	NA	NA	NA	NA	NA	NA
CHLA-258	Houghton	NCH, UTHSC	C.B-Igh-1b/IcrTac-Prkdcscid Taconic	C.B-Igh-1b/IcrTac-Prkdcscid Taconic	female	4-8wk	20-25g	subcutaneous; left flank	NA	NA	NA	NA	NA	NA	NA	NA	NA	NA	NA	NA	NA	NA
CHLA-79	Reynolds, Maris	CHOP	NSG	C.B-Igh-1b/IcrTac-Prkdcscid Taconic	female	6-8wk	20-25g	subcutaneous; left flank	NA	NA	Negative	CRL	Negative	2	NA	< 3 cm^3	23	Unknown	NA	NA	12	yes
COG-N-415x	Reynolds, Maris	TTHSC	NSG	C.B-Igh-1b/IcrTac-Prkdcscid Taconic	female	6-8wk	20-25g	subcutaneous	136	no	Negative	CRL	Negative	6	NA	< 3 cm^3	Unknown	Unknown	NA	NA	5	yes
COG-N-421x	Reynolds, Maris	TTHSC	NSG	C.B-Igh-1b/IcrTac-Prkdcscid Taconic	female	6-8wk	20-25g	subcutaneous	97	no	Negative	CRL	Negative	NA	NA	<2 cm^3	Unknown	Unknown	NA	NA	7	yes
COG-N-424x	Reynolds, Maris	TTHSC	NSG	C.B-Igh-1b/IcrTac-Prkdcscid Taconic	female	6-8wk	20-25g	subcutaneous	105	yes	Negative	CRL	Negative	2	NA	< 3 cm^3	Unknown	Unknown	NA	NA	8	no
COG-N-426x-Felix-PDX	Reynolds, Maris	TTHSC	NSG	C.B-Igh-1b/IcrTac-Prkdcscid Taconic	female	6-8wk	20-25g	subcutaneous	122	no	Negative	CRL	Negative	9	NA	< 3 cm^3	21	Unknown	NA	NA	3	yes
COG-N-440x	Reynolds, Maris	TTHSC	NSG	C.B-Igh-1b/IcrTac-Prkdcscid Taconic	female	6-8wk	20-25g	subcutaneous or intravenous tail vein	62 or 145	no	Negative	CRL	Negative	NA	NA	< 2.0 cm^3	Unknown	Unknown	NA	NA	4	yes
COG-N-452x	Reynolds, Maris	TTHSC	NSG	C.B-Igh-1b/IcrTac-Prkdcscid Taconic	female	6-8wk	20-25g	subcutaneous	100	yes	Negative	CRL	Negative	NA	NA	1.5 - 3.0 cm^3	42 (from cryoslice)	Unknown	NA	NA	9	yes
COG-N-453x	Reynolds, Maris	TTHSC	NSG	C.B-Igh-1b/IcrTac-Prkdcscid Taconic	female	6-8wk	20-25g	subcutaneous	98	no	Negative	CRL	Negative	5	NA	< 3 cm^3	Unknown	63	NA	NA	3	yes
COG-N-471x	Reynolds, Maris	TTHSC	NSG	C.B-Igh-1b/IcrTac-Prkdcscid Taconic	female	6-8wk	20-25g	subcutaneous	131	no	Negative	CRL	Negative	2	NA	< 3 cm^3	Unknown	Unknown	NA	NA	5	yes
COG-N-480x	Reynolds, Maris	TTHSC	NSG	C.B-Igh-1b/IcrTac-Prkdcscid Taconic	female	6-8wk	20-25g	subcutaneous (originally intravenous tail vein)	161	yes	Negative	CRL	Negative	NA	NA	1.3 - 1.5cm^3	Unknown	Unknown	NA	NA	3	yes
COG-N-496x	Reynolds, Maris	TTHSC	NSG	C.B-Igh-1b/IcrTac-Prkdcscid Taconic	female	6-8wk	20-25g	subcutaneous	41	yes	Negative	CRL	Negative	NA	NA	1.5 - 2.0 cm^3	Unknown	Unknown	NA	NA	3	yes
COG-N-519x	Reynolds, Maris	TTHSC	NSG	C.B-Igh-1b/IcrTac-Prkdcscid Taconic	female	6-8wk	20-25g	subcutaneous	62	yes	Negative	CRL	Negative	NA	NA	>1.5 cm^3	Unknown	42	NA	NA	5	yes
COG-N-549x	Reynolds, Maris	TTHSC	NSG	C.B-Igh-1b/IcrTac-Prkdcscid Taconic	female	6-8wk	20-25g	subcutaneous	69	yes	Negative	CRL	Negative	NA	NA	0.7-1.8 cm^3	Unknown	Unknown	NA	NA	3	yes
COG-N-557x	Reynolds, Maris	TTHSC	NSG	C.B-Igh-1b/IcrTac-Prkdcscid Taconic	female	6-8wk	20-25g	subcutaneous	84	yes	Negative	CRL	Negative	NA	NA	1.5 cm^3	Unknown	Unknown	NA	NA	3	yes
COG-N-560x	Reynolds, Maris	TTHSC	NSG	C.B-Igh-1b/IcrTac-Prkdcscid Taconic	female	6-8wk	20-25g	subcutaneous	123	no	Negative	CRL	Negative	NA	NA	1.5 cm^3	56	Unknown	NA	NA	2	no
COG-N-561x	Reynolds, Maris	TTHSC	NSG	C.B-Igh-1b/IcrTac-Prkdcscid Taconic	female	6-8wk	20-25g	subcutaneous	65	yes	Negative	CRL	Negative	NA	NA	1.5-2.0 cm^3	Unknown	Unknown	NA	NA	4	yes
COG-N-564x	Reynolds, Maris	TTHSC	NSG	C.B-Igh-1b/IcrTac-Prkdcscid Taconic	female	6-8wk	20-25g	subcutaneous	53	yes	Negative	CRL	Negative	NA	NA	1.4-2.5 cm^3	Unknown	Unknown	NA	NA	5	yes
COG-N-589x	Reynolds, Maris	TTHSC	NSG	C.B-Igh-1b/IcrTac-Prkdcscid Taconic	female	6-8wk	20-25g	subcutaneous	152	yes	Negative	CRL	Negative	RNA - p3 DNA - p2	1.5cm^3	1.4-2.5 cm^4	NA	NA	NA	NA	3	no
COG-N-590x	Reynolds, Maris	TTHSC	NSG	C.B-Igh-1b/IcrTac-Prkdcscid Taconic	female	6-8wk	20-25g	subcutaneous	89	no	Negative	CRL	Negative	RNA/DNA - p2	>1.5cm^3	1.5-2.5 cm^3	NA	NA	NA	NA	2	yes
COG-N-603x	Reynolds, Maris	TTHSC	NSG	C.B-Igh-1b/IcrTac-Prkdcscid Taconic	female	6-8wk	20-25g	subcutaneous	49	yes	Negative	CRL	Negative	RNA/DNA - p2	2.2-2.58cm^3	2.0-3.0 cm^3	NA	NA	NA	NA	5	yes
COG-N-618x	Reynolds, Maris	TTHSC	NSG	C.B-Igh-1b/IcrTac-Prkdcscid Taconic	female	6-8wk	20-25g	subcutaneous	95	yes	Negative	CRL	Negative	DNA - p2	2.0cm^3	0.75-2.0 cm^3	NA	NA	NA	NA	2	yes
COG-N-619x	Reynolds, Maris	TTHSC	NSG	C.B-Igh-1b/IcrTac-Prkdcscid Taconic	female	6-8wk	20-25g	subcutaneous	95	yes	Negative	CRL	Negative	RNA/DNA - p1	575mm^3 and 690mm^3	0.575-1.5 cm^3	NA	NA	NA	NA	2	yes
COG-N-620x	Reynolds, Maris	TTHSC	NSG	C.B-Igh-1b/IcrTac-Prkdcscid Taconic	female	6-8wk	20-25g	subcutaneous	237	yes	Negative	CRL	Negative	RNA/DNA - p1	1.0-1.142cm^3	0.65-1.5 cm^3	NA	NA	NA	NA	3	no
COG-N-623x	Reynolds, Maris	TTHSC	NSG	C.B-Igh-1b/IcrTac-Prkdcscid Taconic	female	6-8wk	20-25g	subcutaneous	62	yes	Negative	CRL	Negative	RNA/DNA - p2	2.1cm^3	1.1-2.0 cm^3	NA	NA	NA	NA	4	yes
COG-N-624x	Reynolds, Maris	TTHSC	NSG	C.B-Igh-1b/IcrTac-Prkdcscid Taconic	female	6-8wk	20-25g	subcutaneous	110	yes	Negative	CRL	Negative	RNA/DNA - p1	>1.5cm^3	1.0-2.0 cm^3	NA	NA	NA	NA	2	no
COG-N-625x	Reynolds, Maris	TTHSC	NSG	C.B-Igh-1b/IcrTac-Prkdcscid Taconic	female	6-8wk	20-25g	subcutaneous	111	yes	Negative	CRL	Negative	RNA/RNA - p1	3.0cm^3	1.5-2.0 cm^3	NA	NA	NA	NA	3	yes
COG-N-628x	Reynolds, Maris	TTHSC	NSG	C.B-Igh-1b/IcrTac-Prkdcscid Taconic	female	6-8wk	20-25g	subcutaneous	76	yes	Negative	CRL	Negative	DNA - p1	1.53cm^3	1.4-2.0 cm^3	NA	NA	NA	NA	2	yes
ES-1	Houghton	UTHSC	C.B-Igh-1b/IcrTac-Prkdcscid Taconic	C.B-Igh-1b/IcrTac-Prkdcscid Taconic	female	4-8wk	20-25g	subcutaneous; left flank	NA	NA	NA	NA	NA	NA	NA	NA	NA	NA	NA	NA	NA	NA
ES-4	Houghton	NCH	C.B-Igh-1b/IcrTac-Prkdcscid Taconic	C.B-Igh-1b/IcrTac-Prkdcscid Taconic	female	4-8wk	20-25g	subcutaneous; left flank	NA	NA	NA	NA	NA	NA	NA	NA	NA	NA	NA	NA	NA	NA
ES-6	Houghton	NCH	C.B-Igh-1b/IcrTac-Prkdcscid Taconic	C.B-Igh-1b/IcrTac-Prkdcscid Taconic	female	4-8wk	20-25g	subcutaneous; left flank	NA	NA	NA	NA	NA	NA	NA	NA	NA	NA	NA	NA	NA	NA
ES-8	Houghton	UTHSC	C.B-Igh-1b/IcrTac-Prkdcscid Taconic	C.B-Igh-1b/IcrTac-Prkdcscid Taconic	female	4-8wk	20-25g	subcutaneous; left flank	NA	NA	NA	NA	NA	NA	NA	NA	NA	NA	NA	NA	NA	NA
ETP-1	Lock	CCI	NOD/SCID and NSG (ABR)	NOD/SCID and NSG	female	6-8wk	20-25g	intravenous, either lateral tail vein	119 (NSG) 145 (NOD/SCID)	NA	NA	NA	NA	NA	NA	NA	81	49	NA	NA	4	NA
ETP-2	Lock	CCI	NSG (ABR)	NSG	female	6-8wk	20-25g	intravenous, either lateral tail vein	110	NA	Negative	NA	NA	NA	NA	NA	67	61	NA	NA	4	NA
ETP-3	Lock	CCI	NSG (ABR)	NOD/SCID and NSG	female	6-8wk	20-25g	intravenous, either lateral tail vein	200	NA	NA	NA	NA	NA	NA	NA	124	110	NA	NA	4	NA
ETP-4	Lock	CCI	NSG	NSG	female	6-8wk	20-25g	intravenous, either lateral tail vein	Unknown	NA	NA	NA	NA	NA	NA	NA	78	82	NA	NA	4	NA
ETP-5	Lock	CCI	NSG	NSG	female	6-8wk	20-25g	intravenous, either lateral tail vein	Unknown	NA	NA	NA	NA	NA	NA	NA	110	75	NA	NA	4	NA
ETP-6	Lock	CCI	NSG	NSG	female	6-8wk	20-25g	intravenous, either lateral tail vein	Unknown	NA	NA	NA	NA	NA	NA	NA	90	73	NA	NA	4	NA
EW-5	Houghton	NCH	C.B-Igh-1b/IcrTac-Prkdcscid Taconic	C.B-Igh-1b/IcrTac-Prkdcscid Taconic	female	4-8wk	20-25g	subcutaneous; left flank	NA	NA	NA	NA	NA	NA	NA	NA	NA	NA	NA	NA	NA	NA
EW-8	Houghton	NCH	C.B-Igh-1b/IcrTac-Prkdcscid Taconic	C.B-Igh-1b/IcrTac-Prkdcscid Taconic	female	4-8wk	20-25g	subcutaneous; left flank	NA	NA	NA	NA	NA	NA	NA	NA	NA	NA	NA	NA	NA	NA
G401	Houghton	UTHSC	C.B-Igh-1b/IcrTac-Prkdcscid Taconic	C.B-Igh-1b/IcrTac-Prkdcscid Taconic	female	4-8wk	20-25g	subcutaneous; left flank	NA	NA	NA	NA	NA	NA	NA	NA	NA	NA	NA	NA	NA	NA
IBs-2373PNET	Li, XN	TCCRC	NOD.129S7(B6)-Rag1tm1Mom/J		female and male	4-6wk	20-25g	Brain Stem	NA	NA	NA	NA	NA	NA	NA	NA	NA	NA	NA	NA	NA	NA
IBs-P1215DIPG	Li, XN	TCCRC	NOD.129S7(B6)-Rag1tm1Mom/J		female and male	4-6wk	20-25g	Brain Stem	NA	NA	NA	NA	NA	NA	NA	NA	NA	NA	NA	NA	NA	NA
IBs-W0128DIPG	Li, XN	TCCRC	RAG2		female and male	4-6wk	20-25g	Brain Stem	NA	NA	NA	NA	NA	NA	NA	NA	NA	NA	NA	NA	NA	NA
IC-1128GBM	Li, XN	TCCRC	NOD.129S7(B6)-Rag1tm1Mom/J		female and male	4-6wk	20-25g	R. Cerebrum	NA	NA	NA	NA	NA	NA	NA	NA	NA	NA	NA	NA	NA	NA
IC-1425EPN	Li, XN	TCCRC	RAG2		female and male	4-6wk	20-25g	R. Cerebrum	NA	NA	NA	NA	NA	NA	NA	NA	NA	NA	NA	NA	NA	NA
IC-1499EPB	Li, XN	TCCRC	NOD.129S7(B6)-Rag1tm1Mom/J		female and male	4-6wk	20-25g	R. Cerebrum	NA	NA	NA	NA	NA	NA	NA	NA	NA	NA	NA	NA	NA	NA
IC-1621GBM	Li, XN	TCCRC	NOD.129S7(B6)-Rag1tm1Mom/J		female and male	4-6wk	20-25g	R. Cerebrum	NA	NA	NA	NA	NA	NA	NA	NA	NA	NA	NA	NA	NA	NA
IC-22909PNET-rIII	Li, XN	TCCRC	NOD.129S7(B6)-Rag1tm1Mom/J		female and male	4-6wk	20-25g	R. Cerebrum	NA	NA	NA	NA	NA	NA	NA	NA	NA	NA	NA	NA	NA	NA
IC-2305GBM	Li, XN	TCCRC	RAG2		female and male	4-6wk	20-25g	R. Cerebrum	NA	NA	NA	NA	NA	NA	NA	NA	NA	NA	NA	NA	NA	NA
IC-2664PNET	Li, XN	TCCRC	NOD.129S7(B6)-Rag1tm1Mom/J		female and male	4-6wk	20-25g	R. Cerebrum	NA	NA	NA	NA	NA	NA	NA	NA	NA	NA	NA	NA	NA	NA
IC-3635PXA	Li, XN	TCCRC	NOD.129S7(B6)-Rag1tm1Mom/J		female and male	4-6wk	20-25g	R. Cerebrum	NA	NA	NA	NA	NA	NA	NA	NA	NA	NA	NA	NA	NA	NA
IC-3704GBM	Li, XN	TCCRC	NOD.129S7(B6)-Rag1tm1Mom/J		female and male	4-6wk	20-25g	R. Cerebrum	NA	NA	NA	NA	NA	NA	NA	NA	NA	NA	NA	NA	NA	NA
IC-3752GBM	Li, XN	TCCRC	RAG2		female and male	4-6wk	20-25g	R. Cerebrum	NA	NA	NA	NA	NA	NA	NA	NA	NA	NA	NA	NA	NA	NA
IC-6634GBM	Li, XN	TCCRC	NOD.129S7(B6)-Rag1tm1Mom/J		female and male	4-6wk	20-25g	R. Cerebrum	NA	NA	NA	NA	NA	NA	NA	NA	NA	NA	NA	NA	NA	NA
IC-9320GCT	Li, XN	TCCRC	RAG1tm1Mom/J		female and male	4-6wk	20-25g	R. Cerebrum	NA	NA	NA	NA	NA	NA	NA	NA	NA	NA	NA	NA	NA	NA
IC-9635EPN	Li, XN	TCCRC	NOD.129S7(B6)-Rag1tm1Mom/J		female and male	4-6wk	20-25g	R. Cerebrum	NA	NA	NA	NA	NA	NA	NA	NA	NA	NA	NA	NA	NA	NA
IC-9811EPN	Li, XN	TCCRC	RAG2		female and male	4-6wk	20-25g	R. Cerebrum	NA	NA	NA	NA	NA	NA	NA	NA	NA	NA	NA	NA	NA	NA
ICb-10593ATRT	Li, XN	TCCRC	RAG1tm1Mom/J		female and male	4-6wk	20-25g	R. Cerebrum	NA	NA	NA	NA	NA	NA	NA	NA	NA	NA	NA	NA	NA	NA
ICb-10614EPN	Li, XN	TCCRC	RAG2		female and male	4-6wk	20-25g	R. Cerebrum	NA	NA	NA	NA	NA	NA	NA	NA	NA	NA	NA	NA	NA	NA
ICb-1078MB	Li, XN	TCCRC	NOD.129S7(B6)-Rag1tm1Mom/J		female and male	4-6wk	20-25g	R. Cerebrum	NA	NA	NA	NA	NA	NA	NA	NA	NA	NA	NA	NA	NA	NA
ICb-1140MB	Li, XN	TCCRC	nOD.129S7(B6)-Rag1tm1Mom/J		female and male	4-6wk	20-25g	R. Cerebrum	NA	NA	NA	NA	NA	NA	NA	NA	NA	NA	NA	NA	NA	NA
ICb-1197MB	Li, XN	TCCRC	RAG2		female and male	4-6wk	20-25g	R. Cerebrum	NA	NA	NA	NA	NA	NA	NA	NA	NA	NA	NA	NA	NA	NA
ICb-1218ATRT	Li, XN	TCCRC	NOD.129S7(B6)-Rag1tm1Mom/J		female and male	4-6wk	20-25g	R. Cerebrum	NA	NA	NA	NA	NA	NA	NA	NA	NA	NA	NA	NA	NA	NA
ICb-1338MB	Li, XN	TCCRC	RAG2		female and male	4-6wk	20-25g	R. Cerebrum	NA	NA	NA	NA	NA	NA	NA	NA	NA	NA	NA	NA	NA	NA
ICb-1343ENB	Li, XN	TCCRC	RAG2		female and male	4-6wk	20-25g	R. Cerebrum	NA	NA	NA	NA	NA	NA	NA	NA	NA	NA	NA	NA	NA	NA
ICb-1487MB	Li, XN	TCCRC	NOD.129S7(B6)-Rag1tm1Mom/J		female and male	4-6wk	20-25g	R. Cerebrum	NA	NA	NA	NA	NA	NA	NA	NA	NA	NA	NA	NA	NA	NA
ICb-1494MB	Li, XN	TCCRC	NOD.129S7(B6)-Rag1tm1Mom/J		female and male	4-6wk	20-25g	R. Cerebrum	NA	NA	NA	NA	NA	NA	NA	NA	NA	NA	NA	NA	NA	NA
ICb-1572MB	Li, XN	TCCRC	NOD.129S7(B6)-Rag1tm1Mom/J		female and male	4-6wk	20-25g	R. Cerebrum	NA	NA	NA	NA	NA	NA	NA	NA	NA	NA	NA	NA	NA	NA
ICb-1595MB	Li, XN	TCCRC	NOD.129S7(B6)-Rag1tm1Mom/J		female and male	4-6wk	20-25g	R. Cerebrum	NA	NA	NA	NA	NA	NA	NA	NA	NA	NA	NA	NA	NA	NA
ICB-1744MB	Li, XN	TCCRC	NOD.129S7(B6)-Rag1tm1Mom/J		female and male	4-6wk	20-25g	R. Cerebrum	NA	NA	NA	NA	NA	NA	NA	NA	NA	NA	NA	NA	NA	NA
ICb-2002EPN	Li, XN	TCCRC	NOD.129S7(B6)-Rag1tm1Mom/J		female and male	4-6wk	20-25g	R. Cerebrum	NA	NA	NA	NA	NA	NA	NA	NA	NA	NA	NA	NA	NA	NA
ICb-2123MB	Li, XN	TCCRC	RAG2		female and male	4-6wk	20-25g	R. Cerebrum	NA	NA	NA	NA	NA	NA	NA	NA	NA	NA	NA	NA	NA	NA
ICb-2164MB	Li, XN	TCCRC	NOD.129S7(B6)-Rag1tm1Mom/J		female and male	4-6wk	20-25g	R. Cerebrum	NA	NA	NA	NA	NA	NA	NA	NA	NA	NA	NA	NA	NA	NA
ICb-2555MB	Li, XN	TCCRC	NOD.129S7(B6)-Rag1tm1Mom/J		female and male	4-6wk	20-25g	R. Cerebrum	NA	NA	NA	NA	NA	NA	NA	NA	NA	NA	NA	NA	NA	NA
ICb-3130MB	Li, XN	TCCRC	NOD.129S7(B6)-Rag1tm1Mom/J		female and male	4-6wk	20-25g	R. Cerebrum	NA	NA	NA	NA	NA	NA	NA	NA	NA	NA	NA	NA	NA	NA
ICb-3400MB	Li, XN	TCCRC	RAG2		female and male	4-6wk	20-25g	R. Cerebrum	NA	NA	NA	NA	NA	NA	NA	NA	NA	NA	NA	NA	NA	NA
ICb-5108ATRT	Li, XN	TCCRC	NOD.129S7(B6)-Rag1tm1Mom/J		female and male	4-6wk	20-25g	R. Cerebrum	NA	NA	NA	NA	NA	NA	NA	NA	NA	NA	NA	NA	NA	NA
ICb-5323EPN	Li, XN	TCCRC	NOD.129S7(B6)-Rag1tm1Mom/J		female and male	4-6wk	20-25g	R. Cerebrum	NA	NA	NA	NA	NA	NA	NA	NA	NA	NA	NA	NA	NA	NA
ICb-5610MB	Li, XN	TCCRC	RAG1tm1Mom/J		female and male	4-6wk	20-25g	R. Cerebrum	NA	NA	NA	NA	NA	NA	NA	NA	NA	NA	NA	NA	NA	NA
ICb-6753ATRT	Li, XN	TCCRC	NOD.129S7(B6)-Rag1tm1Mom/J		female and male	4-6wk	20-25g	R. Cerebrum	NA	NA	NA	NA	NA	NA	NA	NA	NA	NA	NA	NA	NA	NA
ICb-8008MB	Li, XN	TCCRC	RAG2		female and male	4-6wk	20-25g	R. Cerebrum	NA	NA	NA	NA	NA	NA	NA	NA	NA	NA	NA	NA	NA	NA
ICb-9508MB	Li, XN	TCCRC	NOD.129S7(B6)-Rag1tm1Mom/J		female and male	4-6wk	20-25g	R. Cerebrum	NA	NA	NA	NA	NA	NA	NA	NA	NA	NA	NA	NA	NA	NA
ICb-984MB	Li, XN	TCCRC	RAG2		female and male	4-6wk	20-25g	R. Cerebrum	NA	NA	NA	NA	NA	NA	NA	NA	NA	NA	NA	NA	NA	NA
ICb-9850PNET	Li, XN	TCCRC	NOD.129S7(B6)-Rag1tm1Mom/J		female and male	4-6wk	20-25g	R. Cerebrum	NA	NA	NA	NA	NA	NA	NA	NA	NA	NA	NA	NA	NA	NA
ICb-J1017MB	Li, XN	TCCRC	RAG2		female and male	4-6wk	20-25g	R. Cerebrum	NA	NA	NA	NA	NA	NA	NA	NA	NA	NA	NA	NA	NA	NA
ICb-L1115ATRT	Li, XN	TCCRC	NOD.129S7(B6)-Rag1tm1Mom/J		female and male	4-6wk	20-25g	R. Cerebrum	NA	NA	NA	NA	NA	NA	NA	NA	NA	NA	NA	NA	NA	NA
ICb-S1129MB	Li, XN	TCCRC	RAG2		female and male	4-6wk	20-25g	R. Cerebrum	NA	NA	NA	NA	NA	NA	NA	NA	NA	NA	NA	NA	NA	NA
IRS-56	Houghton	NCH	C.B-Igh-1b/IcrTac-Prkdcscid Taconic	C.B-Igh-1b/IcrTac-Prkdcscid Taconic	female	4-8wk	20-25g	subcutaneous; left flank	NA	NA	NA	NA	NA	NA	NA	NA	NA	NA	NA	NA	NA	NA
IRS-68	Houghton	NCH	C.B-Igh-1b/IcrTac-Prkdcscid Taconic	C.B-Igh-1b/IcrTac-Prkdcscid Taconic	female	4-8wk	20-25g	subcutaneous; left flank	NA	NA	NA	NA	NA	NA	NA	NA	NA	NA	NA	NA	NA	NA
KT-10	Houghton	NCH	C.B-Igh-1b/IcrTac-Prkdcscid Taconic	C.B-Igh-1b/IcrTac-Prkdcscid Taconic	female	4-8wk	20-25g	subcutaneous; left flank	NA	NA	NA	NA	NA	NA	NA	NA	NA	NA	NA	NA	NA	NA
KT-11	Houghton	NCH	C.B-Igh-1b/IcrTac-Prkdcscid Taconic	C.B-Igh-1b/IcrTac-Prkdcscid Taconic	female	4-8wk	20-25g	subcutaneous; left flank	NA	NA	NA	NA	NA	NA	NA	NA	NA	NA	NA	NA	NA	NA
KT-12	Houghton	NCH	C.B-Igh-1b/IcrTac-Prkdcscid Taconic	C.B-Igh-1b/IcrTac-Prkdcscid Taconic	female	4-8wk	20-25g	subcutaneous; left flank	NA	NA	NA	NA	NA	NA	NA	NA	NA	NA	NA	NA	NA	NA
KT-13	Houghton	NCH	C.B-Igh-1b/IcrTac-Prkdcscid Taconic	C.B-Igh-1b/IcrTac-Prkdcscid Taconic	female	4-8wk	20-25g	subcutaneous; left flank	NA	NA	NA	NA	NA	NA	NA	NA	NA	NA	NA	NA	NA	NA
KT-14	Houghton	NCH	C.B-Igh-1b/IcrTac-Prkdcscid Taconic	C.B-Igh-1b/IcrTac-Prkdcscid Taconic	female	4-8wk	20-25g	subcutaneous; left flank	NA	NA	NA	NA	NA	NA	NA	NA	NA	NA	NA	NA	NA	NA
KT-18	Houghton	UTHSC	C.B-Igh-1b/IcrTac-Prkdcscid Taconic	C.B-Igh-1b/IcrTac-Prkdcscid Taconic	female	4-8wk	20-25g	subcutaneous; left flank	NA	NA	NA	NA	NA	NA	NA	NA	NA	NA	NA	NA	NA	NA
KT-5	Houghton	NCH	C.B-Igh-1b/IcrTac-Prkdcscid Taconic	C.B-Igh-1b/IcrTac-Prkdcscid Taconic	female	4-8wk	20-25g	subcutaneous; left flank	NA	NA	NA	NA	NA	NA	NA	NA	NA	NA	NA	NA	NA	NA
KT-6	Houghton	UTHSC	C.B-Igh-1b/IcrTac-Prkdcscid Taconic	C.B-Igh-1b/IcrTac-Prkdcscid Taconic	female	4-8wk	20-25g	subcutaneous; left flank	NA	NA	NA	NA	NA	NA	NA	NA	NA	NA	NA	NA	NA	NA
KT-8	Houghton	UTHSC	C.B-Igh-1b/IcrTac-Prkdcscid Taconic	C.B-Igh-1b/IcrTac-Prkdcscid Taconic	female	4-8wk	20-25g	subcutaneous; left flank	NA	NA	NA	NA	NA	NA	NA	NA	NA	NA	NA	NA	NA	NA
KT-9	Houghton	UTHSC	C.B-Igh-1b/IcrTac-Prkdcscid Taconic	C.B-Igh-1b/IcrTac-Prkdcscid Taconic	female	4-8wk	20-25g	subcutaneous; left flank	NA	NA	NA	NA	NA	NA	NA	NA	NA	NA	NA	NA	NA	NA
MLL-1	Lock	CCI	NOD/SCID	NOD/SCID and NSG	female	6-8wk	20-25g	intravenous, either lateral tail vein	44	NA	NA	NA	NA	NA	NA	NA	42	120	NA	NA	4	NA
MLL-14	Lock	CCI	NOD/SCID	NOD/SCID and NSG	female	6-8wk	20-25g	intravenous, either lateral tail vein	Unknown	NA	NA	NA	NA	NA	NA	NA	Unknown	33	NA	NA	5	NA
MLL-2	Lock	CCI	NOD/SCID	NOD/SCID and NSG	female	6-8wk	20-25g	intravenous, either lateral tail vein	64	NA	NA	NA	NA	NA	NA	NA	68	80	NA	NA	7	NA
MLL-3	Lock	CCI	NOD/SCID	NOD/SCID and NSG	female	6-8wk	20-25g	intravenous, either lateral tail vein	156	NA	NA	NA	NA	NA	NA	NA	81	53	NA	NA	6	NA
MLL-5	Lock	CCI	NOD/SCID	NOD/SCID and NSG	female	6-8wk	20-25g	intravenous, either lateral tail vein	33	NA	NA	NA	NA	NA	NA	NA	24	26	NA	NA	5	NA
MLL-6	Lock	CCI	NOD/SCID	NOD/SCID and NSG	female	6-8wk	20-25g	intravenous, either lateral tail vein	57	NA	NA	NA	NA	NA	NA	NA	49	58	NA	NA	5	NA
MLL-7	Lock	CCI	NOD/SCID	NOD/SCID and NSG	female	6-8wk	20-25g	intravenous, either lateral tail vein	81	NA	Negative	NA	NA	NA	NA	NA	48	53	NA	NA	5	NA
MLL-8	Lock	CCI	NOD/SCID	NOD/SCID and NSG	female	6-8wk	20-25g	intravenous, either lateral tail vein	70	NA	NA	NA	NA	NA	NA	NA	53	70	NA	NA	4	NA
MLL-86	Lock	CCI	NSG (ABR)	NSG	female	6-8wk	20-25g	intravenous, either lateral tail vein	239	NA	NA	NA	NA	NA	NA	NA	102	52	NA	NA	3	NA
NB-1382	Reynolds, Maris	CHOP	NSG	C.B-Igh-1b/IcrTac-Prkdcscid Taconic	female	6-8wk	20-25g	subcutaneous; left flank	NA	NA	Negative	CRL	Negative	8	NA	< 3 cm^3	Unknown	Unknown	NA	NA	16	yes
NB-1643	Reynolds, Maris	CHOP, TTHSC	NSG	C.B-Igh-1b/IcrTac-Prkdcscid Taconic	female	6-8wk	20-25g	subcutaneous; left flank	NA	NA	Negative	CRL	Negative	8 or 21	NA	< 3 cm^3	17	Unknown	NA	NA	21	yes
NB-1691	Reynolds, Maris	CHOP, TTHSC	NSG	C.B-Igh-1b/IcrTac-Prkdcscid Taconic	female	6-8wk	20-25g	subcutaneous; left flank	NA	NA	Negative	CRL	Negative	3	NA	< 3 cm^3	14	35	NA	NA	17	yes
NB-1771	Reynolds, Maris	CHOP, TTHSC	NSG	C.B-Igh-1b/IcrTac-Prkdcscid Taconic	female	6-8wk	20-25g	subcutaneous; left flank	NA	NA	Negative	CRL	Negative	16 or 22	NA	< 3 cm^3	24	Unknown	NA	NA	22	yes
NB-EBc1	Reynolds, Maris	CHOP, TTHSC	NSG	C.B-Igh-1b/IcrTac-Prkdcscid Taconic	female	6-8wk	20-25g	subcutaneous	NA	NA	Negative	CRL	Negative	9	NA	< 3 cm^3	14	Unknown	NA	NA	25	yes
NB-Fly-623m	Reynolds, Maris	CHOP	CB17-SCID	C.B-Igh-1b/IcrTac-Prkdcscid Taconic	female	6-8wk	20-25g	subcutaneous	NA	yes	Negative	CRL	Negative	2 or 3	NA	NA	NA	NA	NA	NA	10	yes
NB-SD	Reynolds, Maris	CHOP, TTHSC	NSG	C.B-Igh-1b/IcrTac-Prkdcscid Taconic	female	6-8wk	20-25g	subcutaneous; left flank	NA	NA	Negative	CRL	Negative	6	NA	< 3 cm^3	42	Unknown	NA	NA	16	yes
NCH-ARMS-2-NCH-S13-7484	Houghton	NCH	C.B-Igh-1b/IcrTac-Prkdcscid Taconic	C.B-Igh-1b/IcrTac-Prkdcscid Taconic	female	4-8wk	20-25g	subcutaneous; left flank	NA	NA	No	NA	NA	NA	NA	NA	NA	NA	NA	NA	NA	NA
NCH-CA-1	Houghton	NCH	C.B-Igh-1b/IcrTac-Prkdcscid Taconic	C.B-Igh-1b/IcrTac-Prkdcscid Taconic	female	4-8wk	20-25g	subcutaneous; left flank	NA	NA	NA	NA	NA	NA	NA	NA	NA	NA	NA	NA	NA	NA
NCH-CA-2	Houghton	NCH	C.B-Igh-1b/IcrTac-Prkdcscid Taconic	C.B-Igh-1b/IcrTac-Prkdcscid Taconic	female	4-8wk	20-25g	subcutaneous; left flank	NA	NA	NA	NA	NA	NA	NA	NA	NA	NA	NA	NA	NA	NA
NCH-CA-3	Houghton	NCH	C.B-Igh-1b/IcrTac-Prkdcscid Taconic	C.B-Igh-1b/IcrTac-Prkdcscid Taconic	female	4-8wk	20-25g	subcutaneous; left flank	NA	NA	NA	NA	NA	NA	NA	NA	NA	NA	NA	NA	NA	NA
NCH-CCS-1	Houghton	NCH	C.B-Igh-1b/IcrTac-Prkdcscid Taconic	C.B-Igh-1b/IcrTac-Prkdcscid Taconic	female	4-8wk	20-25g	subcutaneous; left flank	NA	NA	NA	NA	NA	NA	NA	NA	NA	NA	NA	NA	NA	NA
NCH-ERMS-1-NCH-RMS-1	Houghton	NCH	C.B-Igh-1b/IcrTac-Prkdcscid Taconic	C.B-Igh-1b/IcrTac-Prkdcscid Taconic	female	4-8wk	20-25g	subcutaneous; left flank	NA	NA	NA	NA	NA	NA	NA	NA	NA	NA	NA	NA	NA	NA
NCH-EWS-1	Houghton	NCH	C.B-Igh-1b/IcrTac-Prkdcscid Taconic	C.B-Igh-1b/IcrTac-Prkdcscid Taconic	female	4-8wk	20-25g	subcutaneous; left flank	NA	NA	NA	NA	NA	NA	NA	NA	NA	NA	NA	NA	NA	NA
NCH-HEP1	Houghton	NCH	C.B-Igh-1b/IcrTac-Prkdcscid Taconic	C.B-Igh-1b/IcrTac-Prkdcscid Taconic	female	4-8wk	20-25g	subcutaneous; left flank	NA	NA	NA	NA	NA	NA	NA	NA	NA	NA	NA	NA	NA	NA
NCH-MB-1	Houghton	UTHSC	C.B-Igh-1b/IcrTac-Prkdcscid Taconic	C.B-Igh-1b/IcrTac-Prkdcscid Taconic	female	4-8wk	20-25g	subcutaneous; left flank	NA	NA	NA	NA	NA	NA	NA	NA	NA	NA	NA	NA	NA	NA
NCH-MN-1	Houghton	UTHSC	C.B-Igh-1b/IcrTac-Prkdcscid Taconic	C.B-Igh-1b/IcrTac-Prkdcscid Taconic	female	4-8wk	20-25g	subcutaneous; left flank	NA	NA	NA	NA	NA	NA	NA	NA	NA	NA	NA	NA	NA	NA
NCH-NB-1	Houghton	UTHSC	C.B-Igh-1b/IcrTac-Prkdcscid Taconic	C.B-Igh-1b/IcrTac-Prkdcscid Taconic	female	4-8wk	20-25g	subcutaneous; left flank	NA	NA	Negative	CRL	Negative	NA	NA	NA	NA	NA	NA	NA	NA	NA
NCH-OS-1	Gorlick	NCH	C.B-Igh-1b/IcrTac-Prkdcscid Taconic	C.B-Igh-1b/IcrTac-Prkdcscid Taconic	male-passaging;female-drug testing	4-6wk	20-25g	subcutaneous; left flank	NA	NA	NA	NA	NA	NA	NA	NA	NA	NA	NA	NA	NA	NA
NCH-PXA-1	Houghton	NCH	C.B-Igh-1b/IcrTac-Prkdcscid Taconic	C.B-Igh-1b/IcrTac-Prkdcscid Taconic	female	4-8wk	20-25g	subcutaneous; left flank	NA	NA	NA	NA	NA	NA	NA	NA	NA	NA	NA	NA	NA	NA
NCH-RBD-1	Houghton	NCH	C.B-Igh-1b/IcrTac-Prkdcscid Taconic	C.B-Igh-1b/IcrTac-Prkdcscid Taconic	female	4-8wk	20-25g	subcutaneous; left flank	NA	NA	NA	NA	NA	NA	NA	NA	NA	NA	NA	NA	NA	NA
NCH-RBD-2	Houghton	NCH	C.B-Igh-1b/IcrTac-Prkdcscid Taconic	C.B-Igh-1b/IcrTac-Prkdcscid Taconic	female	4-8wk	20-25g	subcutaneous; left flank	NA	NA	NA	NA	NA	NA	NA	NA	NA	NA	NA	NA	NA	NA
NCH-RBD-4	Houghton	UTHSC	C.B-Igh-1b/IcrTac-Prkdcscid Taconic	C.B-Igh-1b/IcrTac-Prkdcscid Taconic	female	4-8wk	20-25g	subcutaneous; left flank	NA	NA	NA	NA	NA	NA	NA	NA	NA	NA	NA	NA	NA	NA
NCH-WT-4	Houghton	UTHSC	C.B-Igh-1b/IcrTac-Prkdcscid Taconic	C.B-Igh-1b/IcrTac-Prkdcscid Taconic	female	4-8wk	20-25g	subcutaneous; left flank	NA	NA	NA	NA	NA	NA	NA	NA	NA	NA	NA	NA	NA	NA
NCH-WT-5	Houghton	UTHSC	C.B-Igh-1b/IcrTac-Prkdcscid Taconic	C.B-Igh-1b/IcrTac-Prkdcscid Taconic	female	4-8wk	20-25g	subcutaneous; left flank	NA	NA	NA	NA	NA	NA	NA	NA	NA	NA	NA	NA	NA	NA
NCH-WT-6-S13-1506	Houghton	UTHSC	C.B-Igh-1b/IcrTac-Prkdcscid Taconic	C.B-Igh-1b/IcrTac-Prkdcscid Taconic	female	4-8wk	20-25g	subcutaneous; left flank	NA	NA	NA	NA	NA	NA	NA	NA	NA	NA	NA	NA	NA	NA
NCH-WT-7	Houghton	UTHSC	C.B-Igh-1b/IcrTac-Prkdcscid Taconic	C.B-Igh-1b/IcrTac-Prkdcscid Taconic	female	4-8wk	20-25g	subcutaneous; left flank	NA	NA	NA	NA	NA	NA	NA	NA	NA	NA	NA	NA	NA	NA
NCH-WT-8-S13-3700	Houghton	UTHSC	C.B-Igh-1b/IcrTac-Prkdcscid Taconic	C.B-Igh-1b/IcrTac-Prkdcscid Taconic	female	4-8wk	20-25g	subcutaneous; left flank	NA	NA	NA	NA	NA	NA	NA	NA	NA	NA	NA	NA	NA	NA
NCI-ASPS	Houghton	NCH	C.B-Igh-1b/IcrTac-Prkdcscid Taconic	C.B-Igh-1b/IcrTac-Prkdcscid Taconic	female	4-8wk	20-25g	subcutaneous; left flank	NA	NA	NA	NA	NA	NA	NA	NA	NA	NA	NA	NA	NA	NA
OS-1	Gorlick	Einstein	CB17-SCID	CB17-SCID	male-passaging;female-drug testing	4-6wk	20-25g	subcutaneous; left flank	NA	NA	NA	NA	NA	NA	NA	NA	NA	NA	NA	NA	NA	NA
OS-17	Gorlick	Einstein, NCH	CB17-SCID	CB17-SCID	male-passaging;female-drug testing	4-6wk	20-25g	subcutaneous; left flank	NA	NA	NA	NA	NA	NA	NA	NA	NA	NA	NA	NA	NA	NA
OS-2	Gorlick	Einstein	CB17-SCID	CB17-SCID	male-passaging;female-drug testing	4-6wk	20-25g	subcutaneous; left flank	NA	NA	NA	NA	NA	NA	NA	NA	NA	NA	NA	NA	NA	NA
OS-25	Gorlick	Einstein, NCH	CB17-SCID	CB17-SCID	male-passaging;female-drug testing	4-6wk	20-25g	subcutaneous; left flank	NA	NA	NA	NA	NA	NA	NA	NA	NA	NA	NA	NA	NA	NA
OS-29	Gorlick	Einstein	CB17-SCID	CB17-SCID	male-passaging;female-drug testing	4-6wk	20-25g	subcutaneous; left flank	NA	NA	NA	NA	NA	NA	NA	NA	NA	NA	NA	NA	NA	NA
OS-31	Gorlick	Einstein	CB17-SCID	CB17-SCID	male-passaging;female-drug testing	4-6wk	20-25g	subcutaneous; left flank	NA	NA	NA	NA	NA	NA	NA	NA	NA	NA	NA	NA	NA	NA
OS-32	Gorlick	Einstein	CB17-SCID	CB17-SCID	male-passaging;female-drug testing	4-6wk	20-25g	subcutaneous; left flank	NA	NA	NA	NA	NA	NA	NA	NA	NA	NA	NA	NA	NA	NA
OS-33	Gorlick	Einstein	CB17-SCID	CB17-SCID	male-passaging;female-drug testing	4-6wk	20-25g	subcutaneous; left flank	NA	NA	NA	NA	NA	NA	NA	NA	NA	NA	NA	NA	NA	NA
OS-34	Gorlick	Einstein	CB17-SCID	CB17-SCID	male-passaging;female-drug testing	4-6wk	20-25g	subcutaneous; left flank	NA	NA	NA	NA	NA	NA	NA	NA	NA	NA	NA	NA	NA	NA
OS-34-SJ	Gorlick	UTHSC	C.B-Igh-1b/IcrTac-Prkdcscid Taconic	C.B-Igh-1b/IcrTac-Prkdcscid Taconic	male-passaging;female-drug testing	4-6wk	20-25g	subcutaneous; left flank	NA	NA	NA	NA	NA	NA	NA	NA	NA	NA	NA	NA	NA	NA
OS-36	Gorlick	Einstein	CB17-SCID	CB17-SCID	male-passaging;female-drug testing	4-6wk	20-25g	subcutaneous; left flank	NA	NA	NA	NA	NA	NA	NA	NA	NA	NA	NA	NA	NA	NA
OS-36-SJ	Gorlick	UTHSC	C.B-Igh-1b/IcrTac-Prkdcscid Taconic	C.B-Igh-1b/IcrTac-Prkdcscid Taconic	male-passaging;female-drug testing	4-6wk	20-25g	subcutaneous; left flank	NA	NA	NA	NA	NA	NA	NA	NA	NA	NA	NA	NA	NA	NA
OS-41	Gorlick	UTHSC	CB17-SCID	CB17-SCID	male-passaging;female-drug testing	4-6wk	20-25g	subcutaneous; left flank	NA	NA	NA	NA	NA	NA	NA	NA	NA	NA	NA	NA	NA	NA
OS-42	Gorlick	Einstein	CB17-SCID	CB17-SCID	male-passaging;female-drug testing	4-6wk	20-25g	subcutaneous; left flank	NA	NA	NA	NA	NA	NA	NA	NA	NA	NA	NA	NA	NA	NA
OS-43-TPMX	Gorlick	Einstein	CB17-SCID	CB17-SCID	male-passaging;female-drug testing	4-6wk	20-25g	subcutaneous; left flank	NA	NA	NA	NA	NA	p20, 22.3.07 - frozen	NA	NA	NA	NA	NA	NA	NA	NA
OS-44	Gorlick	UTHSC	CB17-SCID	CB17-SCID	male-passaging;female-drug testing	4-6wk	20-25g	subcutaneous; left flank	NA	NA	NA	NA	NA	NA	NA	NA	NA	NA	NA	NA	NA	NA
OS-44-KPDX-x	Gorlick	UTHSC	CB17-SCID	CB17-SCID	male-passaging;female-drug testing	4-6wk	20-25g	subcutaneous; left flank	NA	NA	NA	NA	NA	NA	NA	NA	NA	NA	NA	NA	NA	NA
OS-45-TSX-pr1	Gorlick	Einstein	CB17-SCID	CB17-SCID	male-passaging;female-drug testing	4-6wk	20-25g	subcutaneous; left flank	NA	NA	NA	NA	NA	p16, 17.2.11	NA	NA	NA	NA	NA	NA	NA	NA
OS-46	Gorlick	UTHSC	CB17-SCID	CB17-SCID	male-passaging;female-drug testing	4-6wk	20-25g	subcutaneous; left flank	NA	NA	NA	NA	NA	NA	NA	NA	NA	NA	NA	NA	NA	NA
OS-46-AOX	Gorlick	Einstein	CB17-SCID	CB17-SCID	male-passaging;female-drug testing	4-6wk	20-25g	subcutaneous; left flank	NA	NA	NA	NA	NA	p12, 15.8.07	NA	NA	NA	NA	NA	NA	NA	NA
OS-47-SJ	Gorlick	UTHSC	C.B-Igh-1b/IcrTac-Prkdcscid Taconic	C.B-Igh-1b/IcrTac-Prkdcscid Taconic	male-passaging;female-drug testing	4-6wk	20-25g	subcutaneous; left flank	NA	NA	NA	NA	NA	NA	NA	NA	NA	NA	NA	NA	NA	NA
OS-48	Gorlick	UTHSC	CB17-SCID	CB17-SCID	male-passaging;female-drug testing	4-6wk	20-25g	subcutaneous; left flank	NA	NA	NA	NA	NA	NA	NA	NA	NA	NA	NA	NA	NA	NA
OS-49-SJ	Gorlick	UTHSC	C.B-Igh-1b/IcrTac-Prkdcscid Taconic	C.B-Igh-1b/IcrTac-Prkdcscid Taconic	male-passaging;female-drug testing	4-6wk	20-25g	subcutaneous; left flank	NA	NA	NA	NA	NA	NA	NA	NA	NA	NA	NA	NA	NA	NA
OS-49-STTX-sc	Gorlick	Einstein	CB17-SCID	CB17-SCID	male-passaging;female-drug testing	4-6wk	20-25g	subcutaneous; left flank	NA	NA	NA	NA	NA	p1, 15.5.05	NA	NA	NA	NA	NA	NA	NA	NA
OS-50-SJ	Gorlick	UTHSC	C.B-Igh-1b/IcrTac-Prkdcscid Taconic	C.B-Igh-1b/IcrTac-Prkdcscid Taconic	male-passaging;female-drug testing	4-6wk	20-25g	subcutaneous; left flank	NA	NA	NA	NA	NA	NA	NA	NA	NA	NA	NA	NA	NA	NA
OS-51-CHLX	Gorlick	Einstein	CB17-SCID	CB17-SCID	male-passaging;female-drug testing	4-6wk	20-25g	subcutaneous; left flank	NA	NA	NA	NA	NA	p2, 13.1.11	NA	NA	NA	NA	NA	NA	NA	NA
OS-52-SJ	Gorlick	UTHSC	C.B-Igh-1b/IcrTac-Prkdcscid Taconic	C.B-Igh-1b/IcrTac-Prkdcscid Taconic	male-passaging;female-drug testing	4-6wk	20-25g	subcutaneous; left flank	NA	NA	NA	NA	NA	NA	NA	NA	NA	NA	NA	NA	NA	NA
OS-54-OHS-x	Gorlick	UTHSC	CB17-SCID	CB17-SCID	male-passaging;female-drug testing	4-6wk	20-25g	subcutaneous; left flank	NA	NA	NA	NA	NA	NA	NA	NA	NA	NA	NA	NA	NA	NA
OS-54-SJ	Gorlick	UTHSC	C.B-Igh-1b/IcrTac-Prkdcscid Taconic	C.B-Igh-1b/IcrTac-Prkdcscid Taconic	male-passaging;female-drug testing	4-6wk	20-25g	subcutaneous; left flank	NA	NA	NA	NA	NA	NA	NA	NA	NA	NA	NA	NA	NA	NA
OS-55	Gorlick	UTHSC	CB17-SCID	CB17-SCID	male-passaging;female-drug testing	4-6wk	20-25g	subcutaneous; left flank	NA	NA	NA	NA	NA	NA	NA	NA	NA	NA	NA	NA	NA	NA
OS-55-SBX	Gorlick	Einstein	CB17-SCID	CB17-SCID	male-passaging;female-drug testing	4-6wk	20-25g	subcutaneous; left flank	NA	NA	NA	NA	NA	p57, 29.12.10	NA	NA	NA	NA	NA	NA	NA	NA
OS-56	Gorlick	UTHSC	CB17-SCID	CB17-SCID	male-passaging;female-drug testing	4-6wk	20-25g	subcutaneous; left flank	NA	NA	NA	NA	NA	NA	NA	NA	NA	NA	NA	NA	NA	NA
OS-56-TTX	Gorlick	Einstein	CB17-SCID	CB17-SCID	male-passaging;female-drug testing	4-6wk	20-25g	subcutaneous; left flank	NA	NA	NA	NA	NA	p38, 30.12.10	NA	NA	NA	NA	NA	NA	NA	NA
OS-60	Gorlick	UTHSC	CB17-SCID	CB17-SCID	male-passaging;female-drug testing	4-6wk	20-25g	subcutaneous; left flank	NA	NA	NA	NA	NA	NA	NA	NA	NA	NA	NA	NA	NA	NA
OS-9	Gorlick	Einstein	CB17-SCID	CB17-SCID	male-passaging;female-drug testing	4-6wk	20-25g	subcutaneous; left flank	NA	NA	NA	NA	NA	NA	NA	NA	NA	NA	NA	NA	NA	NA
PAKHZT	Lock	CCI	NOD/SCID	NOD/SCID and NSG	female	6-8wk	20-25g	intravenous, either lateral tail vein	83	NA	NA	NA	NA	NA	NA	NA	103	83	NA	NA	4	NA
PAKRSL	Lock	CCI	NOD/SCID	NOD/SCID and NSG	female	6-8wk	20-25g	intravenous, either lateral tail vein	72	NA	NA	NA	NA	NA	NA	NA	44	49	NA	NA	4	NA
PAKSWW	Lock	CCI	NOD/SCID	NOD/SCID and NSG	female	6-8wk	20-25g	intravenous, either lateral tail vein	118	NA	Negative	NA	NA	NA	NA	NA	90	115	NA	NA	4	NA
PAKVKK	Lock	CCI	NOD/SCID	NOD/SCID and NSG	female	6-8wk	20-25g	intravenous, either lateral tail vein	123	NA	NA	NA	NA	NA	NA	NA	62	71	NA	NA	4	NA
PAKYEP	Lock	CCI	NSG	NSG	female	6-8wk	20-25g	intravenous, either lateral tail vein	185	NA	NA	NA	NA	NA	NA	NA	173	70	NA	NA	4	NA
PALJDL	Lock	CCI	NOD/SCID	NOD/SCID and NSG	female	6-8wk	20-25g	intravenous, either lateral tail vein	175	NA	NA	NA	NA	NA	NA	NA	49	62	NA	NA	4	NA
PALKTY	Lock	CCI	NOD/SCID	NOD/SCID and NSG	female	6-8wk	20-25g	intravenous, either lateral tail vein	143	NA	NA	NA	NA	NA	NA	NA	151	91	NA	NA	4	NA
PALLSD	Lock	CCI	NOD/SCID	NOD/SCID and NSG	female	6-8wk	20-25g	intravenous, either lateral tail vein	77	NA	NA	NA	NA	NA	NA	NA	53	40	NA	NA	5	NA
PALNTB	Lock	CCI	NOD/SCID	NOD/SCID and NSG	female	6-8wk	20-25g	intravenous, either lateral tail vein	78	NA	NA	NA	NA	NA	NA	NA	85	64	NA	NA	4	NA
PALTWS	Lock	CCI	NOD/SCID	NOD/SCID and NSG	female	6-8wk	20-25g	intravenous, either lateral tail vein	120	NA	NA	NA	NA	NA	NA	NA	61	61	NA	NA	4	NA
PAMDRM	Lock	CCI	NOD/SCID	NOD/SCID and NSG	female	6-8wk	20-25g	intravenous, either lateral tail vein	84	NA	NA	NA	NA	NA	NA	NA	50	54	NA	NA	4	NA
Rh-10	Houghton	NCH, UTHSC	C.B-Igh-1b/IcrTac-Prkdcscid Taconic	C.B-Igh-1b/IcrTac-Prkdcscid Taconic	female	4-8wk	20-25g	subcutaneous; left flank	NA	NA	NA	NA	NA	NA	NA	NA	NA	NA	NA	NA	NA	NA
Rh-12	Houghton	NCH	C.B-Igh-1b/IcrTac-Prkdcscid Taconic	C.B-Igh-1b/IcrTac-Prkdcscid Taconic	female	4-8wk	20-25g	subcutaneous; left flank	NA	NA	NA	NA	NA	NA	NA	NA	NA	NA	NA	NA	NA	NA
Rh-30	Houghton	NCH, UTHSC	C.B-Igh-1b/IcrTac-Prkdcscid Taconic	C.B-Igh-1b/IcrTac-Prkdcscid Taconic	female	4-8wk	20-25g	subcutaneous; left flank	NA	NA	NA	NA	NA	NA	NA	NA	NA	NA	NA	NA	NA	NA
Rh-30R	Houghton	NCH	C.B-Igh-1b/IcrTac-Prkdcscid Taconic	C.B-Igh-1b/IcrTac-Prkdcscid Taconic	female	4-8wk	20-25g	subcutaneous; left flank	NA	NA	NA	NA	NA	NA	NA	NA	NA	NA	NA	NA	NA	NA
Rh-36	Houghton	NCH	C.B-Igh-1b/IcrTac-Prkdcscid Taconic	C.B-Igh-1b/IcrTac-Prkdcscid Taconic	female	4-8wk	20-25g	subcutaneous; left flank	NA	NA	NA	NA	NA	NA	NA	NA	NA	NA	NA	NA	NA	NA
Rh-41	Houghton	NCH, UTHSC	C.B-Igh-1b/IcrTac-Prkdcscid Taconic	C.B-Igh-1b/IcrTac-Prkdcscid Taconic	female	4-8wk	20-25g	subcutaneous; left flank	NA	NA	NA	NA	NA	NA	NA	NA	NA	NA	NA	NA	NA	NA
Rh-65	Houghton	NCH	C.B-Igh-1b/IcrTac-Prkdcscid Taconic	C.B-Igh-1b/IcrTac-Prkdcscid Taconic	female	4-8wk	20-25g	subcutaneous; left flank	NA	NA	NA	NA	NA	NA	NA	NA	NA	NA	NA	NA	NA	NA
Rh-70	Houghton	NCH	C.B-Igh-1b/IcrTac-Prkdcscid Taconic	C.B-Igh-1b/IcrTac-Prkdcscid Taconic	female	4-8wk	20-25g	subcutaneous; left flank	NA	NA	NA	NA	NA	NA	NA	NA	NA	NA	NA	NA	NA	NA
SK-NEP-1	Houghton	NCH	C.B-Igh-1b/IcrTac-Prkdcscid Taconic	C.B-Igh-1b/IcrTac-Prkdcscid Taconic	female	4-8wk	20-25g	subcutaneous; left flank	NA	NA	NA	NA	NA	NA	NA	NA	NA	NA	NA	NA	NA	NA
TC-71	Houghton	NCH, UTHSC	C.B-Igh-1b/IcrTac-Prkdcscid Taconic	C.B-Igh-1b/IcrTac-Prkdcscid Taconic	female	4-8wk	20-25g	subcutaneous; left flank	NA	NA	NA	NA	NA	NA	NA	NA	NA	NA	NA	NA	NA	NA

## Sheet: sample.meta
Model	PersonID	DNA.Part.of.PPTC	RNA.Part.of.PPTC	Have.snp.file	snp.array.filename	snp.array.sample.ID	Have.maf	Have.fpkm.file	FPKM.filename	Tumor_Sample_Barcode	TARGET.ID	Phase	Phase2	Histology-Priors	Histology-oncotree	Histology-Onco-New	STR.OK
ALL-02	P0001	yes	yes	yes	PPTC-ALL-02-D-1.SNPFinalReports.txt	PPTC-ALL-02-D	yes	yes	PPTC-ALL-02-R.human.genes.fpkm_tracking	TARGET-10-PPT085-60A-01D-human	TARGET-10-PPT085	Relapse	Relapse	leukemia	BLL	leukemia	Yes
ALL-03	P0002	yes	yes	yes	PPTC-ALL-03-D-1.SNPFinalReports.txt	PPTC-ALL-03-D	yes	yes	PPTC-ALL-03-R.human.genes.fpkm_tracking	TARGET-10-PPT086-60A-01D-human	TARGET-10-PPT086	Diagnosis	Diagnosis	leukemia	ALAL	leukemia	Yes, discrepancy in vWA
ALL-04	P0003	yes	yes	yes	PPTC-ALL-04-D-1.SNPFinalReports.txt	PPTC-ALL-04-D	yes	yes	PPTC-ALL-04-R.human.genes.fpkm_tracking	TARGET-10-PPT087-60A-02D-human	TARGET-10-PPT087	Diagnosis	Diagnosis	leukemia	BLLBCRABL1	leukemia	Yes
ALL-07	P0004	yes	yes	yes	PPTC-ALL-07-D-1.SNPFinalReports.txt	PPTC-ALL-07-D	yes	yes	PPTC-ALL-07-R.human.genes.fpkm_tracking	TARGET-10-PPT088-60A-01D-human	TARGET-10-PPT088	Diagnosis	Diagnosis	leukemia	BLL	leukemia	Yes
ALL-08	P0005	yes	yes	yes	PPTC-ALL-08-D-1.SNPFinalReports.txt	PPTC-ALL-08-D	yes	yes	PPTC-ALL-08-R.human.genes.fpkm_tracking	TARGET-10-PPT089-60A-02D-human	TARGET-10-PPT089	Relapse	Relapse	leukemia	TLL	leukemia	Yes
ALL-10	P0006	yes	yes	yes	PPTC-ALL-10-D-1.SNPFinalReports.txt	PPTC-ALL-10-D	yes	yes	PPTC-ALL-10-R.human.genes.fpkm_tracking	TARGET-10-PPT090-60A-01D-human	TARGET-10-PPT090	Diagnosis	Diagnosis	leukemia	BLLBCRABL1L	leukemia	Yes
ALL-102	P0007	yes	yes	yes	PPTC-AF02-XTP1-B-1-0-D-1.SNPFinalReports.txt	PPTC-AF02-XTP1-B-1-0-D	yes	yes	PPTC-AF02-XTP1-B-1-0-R.human.genes.fpkm_tracking	PPTC-AF02-XTP1-B-1-0-D-human	NA	Diagnosis	Diagnosis	leukemia	BLLBCRABL1L	leukemia	Yes
ALL-105	P0007	yes	yes	yes	PPTC-AF03-XTP1-A-1-0-D-1.SNPFinalReports.txt	PPTC-AF03-XTP1-A-1-0-D	yes	yes	PPTC-AF03-XTP1-A-1-0-R.human.genes.fpkm_tracking	PPTC-AF03-XTP1-A-1-0-D-human	NA	Relapse	Relapse	leukemia	BLLBCRABL1L	leukemia	Yes
ALL-106	P0008	yes	yes	yes	PPTC-AF04-XTP1-A-1-0-D-1.SNPFinalReports.txt	PPTC-AF04-XTP1-A-1-0-D	yes	yes	PPTC-AF04-XTP1-A-1-0-R.human.genes.fpkm_tracking	PPTC-AF04-XTP1-A-1-0-D-human	NA	Diagnosis	Diagnosis	leukemia	BLLBCRABL1L	leukemia	Yes
ALL-107	P0009	yes	yes	yes	PPTC-AF05-XTP1-B-1-0-D-1.SNPFinalReports.txt	PPTC-AF05-XTP1-B-1-0-D	yes	yes	PPTC-AF05-XTP1-B-1-0-R.human.genes.fpkm_tracking	PPTC-AF05-XTP1-B-1-0-D-human	NA	Diagnosis	Diagnosis	leukemia	BLLBCRABL1L	leukemia	Yes
ALL-108	P0010	yes	yes	yes	PPTC-AF06-XTP1-A-1-0-D-1.SNPFinalReports.txt	PPTC-AF06-XTP1-A-1-0-D	yes	yes	PPTC-AF06-XTP1-A-1-0-R.human.genes.fpkm_tracking	PPTC-AF06-XTP1-A-1-0-D-human	NA	Diagnosis	Diagnosis	leukemia	BLLBCRABL1L	leukemia	Yes
ALL-11	P0011	yes	yes	yes	PPTC-AF07-XTP1-A-1-0-D-1.SNPFinalReports.txt	PPTC-AF07-XTP1-A-1-0-D	yes	yes	PPTC-AF07-XTP1-A-1-0-R.human.genes.fpkm_tracking	TARGET-10-PPT091-60A-02D-human	TARGET-10-PPT091	Diagnosis	Diagnosis	leukemia	BLL	leukemia	Yes
ALL-115	P0007	yes	yes	yes	PPTC-AF08-XTP1-A-1-0-D-1.SNPFinalReports.txt	PPTC-AF08-XTP1-A-1-0-D	yes	yes	PPTC-AF08-XTP1-A-1-0-R.human.genes.fpkm_tracking	PPTC-AF08-XTP1-A-1-0-D-human	NA	Relapse	Relapse	leukemia	BLLBCRABL1L	leukemia	Yes
ALL-116	P0012	yes	yes	yes	PPTC-AF09-XTP1-A-1-0-D-1.SNPFinalReports.txt	PPTC-AF09-XTP1-A-1-0-D	yes	yes	PPTC-AF09-XTP1-A-1-0-R.human.genes.fpkm_tracking	PPTC-AF09-XTP1-A-1-0-D-human	NA	Diagnosis	Diagnosis	leukemia	BLLBCRABL1L	leukemia	Yes
ALL-117	P0013	yes	yes	yes	PPTC-AF0A-XTP1-A-1-0-D-1.SNPFinalReports.txt	PPTC-AF0A-XTP1-A-1-0-D	yes	yes	PPTC-AF0A-XTP1-A-1-0-R.human.genes.fpkm_tracking	PPTC-AF0A-XTP1-A-1-0-D-human	NA	Diagnosis	Diagnosis	leukemia	BLLBCRABL1L	leukemia	Yes
ALL-118	P0014	yes	yes	yes	PPTC-AF0B-XTP1-A-1-0-D-1.SNPFinalReports.txt	PPTC-AF0B-XTP1-A-1-0-D	yes	yes	PPTC-AF0B-XTP1-A-1-0-R.human.genes.fpkm_tracking	PPTC-AF0B-XTP1-A-1-0-D-human	NA	Diagnosis	Diagnosis	leukemia	BLLBCRABL1L	leukemia	Yes
ALL-121	P0015	yes	yes	yes	PPTC-AF0C-XTP1-B-1-0-D-1.SNPFinalReports.txt	PPTC-AF0C-XTP1-B-1-0-D	yes	yes	PPTC-AF0C-XTP1-B-1-0-R.human.genes.fpkm_tracking	PPTC-AF0C-XTP1-B-1-0-D-human	NA	Relapse	Relapse	leukemia	TLL	leukemia	Yes
ALL-122	P0016	yes	yes	yes	PPTC-AF0D-XTP1-B-1-0-D-1.SNPFinalReports.txt	PPTC-AF0D-XTP1-B-1-0-D	yes	yes	PPTC-AF0D-XTP1-B-1-0-R.human.genes.fpkm_tracking	PPTC-AF0D-XTP1-B-1-0-D-human	NA	Relapse	Relapse	leukemia	BLL	leukemia	Yes
ALL-123	P0017	yes	yes	yes	PPTC-AF0E-XTP1-A-1-0-D-1.SNPFinalReports.txt	PPTC-AF0E-XTP1-A-1-0-D	yes	yes	PPTC-AF0E-XTP1-A-1-0-R.human.genes.fpkm_tracking	PPTC-AF0E-XTP1-A-1-0-D-human	NA	Relapse	Relapse	leukemia	BLL	leukemia	Yes
ALL-16	P0018	yes	yes	yes	PPTC-AF0F-XTP1-A-1-0-D-1.SNPFinalReports.txt	PPTC-AF0F-XTP1-A-1-0-D	yes	yes	PPTC-AF0F-XTP1-A-1-0-R.human.genes.fpkm_tracking	TARGET-10-PPT092-60A-01D-human	TARGET-10-PPT092	Diagnosis	Diagnosis	leukemia	TLL	leukemia	Yes
ALL-17	P0019	yes	yes	no	NA	NA	yes	yes	PPTC-AF0G-XTP1-A-1-0-R.human.genes.fpkm_tracking	TARGET-10-PPT093-60A-02D-human	TARGET-10-PPT093	Diagnosis	Diagnosis	leukemia	BLL	leukemia	Yes
ALL-19	P0020	yes	yes	yes	PPTC-ALL-19-D-1.SNPFinalReports.txt	PPTC-ALL-19-D	yes	yes	PPTC-ALL-19-R.human.genes.fpkm_tracking	TARGET-10-PPT094-60A-01D-human	TARGET-10-PPT094	Relapse	Relapse	leukemia	BLL	leukemia	Yes
ALL-25	P0021	yes	yes	yes	PPTC-ALL-25-D.SNPFinalReports.txt	PPTC-ALL-25-D	yes	yes	PPTC-ALL-25-R.human.genes.fpkm_tracking	PPTC-ALL-25-D-human	NA	Diagnosis	Diagnosis	leukemia	BLL	leukemia	Yes
ALL-26	P0022	yes	yes	yes	PPTC-AF0H-XTP1-A-1-0-D-1.SNPFinalReports.txt	PPTC-AF0H-XTP1-A-1-0-D	yes	yes	PPTC-AF0H-XTP1-A-1-0-R.human.genes.fpkm_tracking	PPTC-AF0H-XTP1-A-1-0-D-human	NA	Diagnosis	Diagnosis	leukemia	BLL	leukemia	Yes
ALL-27	P0023	yes	yes	yes	PPTC-ALL-27-D-1.SNPFinalReports.txt	PPTC-ALL-27-D	yes	yes	PPTC-ALL-27-R.human.genes.fpkm_tracking	TARGET-10-PPT096-60A-01D-human	TARGET-10-PPT096	Diagnosis	Diagnosis	leukemia	TLL	leukemia	Yes
ALL-28	P0024	yes	yes	yes	PPTC-AF0I-XTP1-A-1-0-D-1.SNPFinalReports.txt	PPTC-AF0I-XTP1-A-1-0-D	yes	yes	PPTC-AF0I-XTP1-A-1-0-R.human.genes.fpkm_tracking	PPTC-AF0I-XTP1-A-1-0-D-human	NA	Diagnosis	Diagnosis	leukemia	BLL	leukemia	Yes
ALL-29	P0025	yes	yes	yes	PPTC-AF0J-XTP1-B-1-0-D-1.SNPFinalReports.txt	PPTC-AF0J-XTP1-B-1-0-D	yes	yes	PPTC-AF0J-XTP1-B-1-0-R.human.genes.fpkm_tracking	TARGET-10-PPT097-60A-01D-human	TARGET-10-PPT097	Diagnosis	Diagnosis	leukemia	TLL	leukemia	Yes
ALL-30	P0026	yes	yes	yes	PPTC-ALL-30-D-1.SNPFinalReports.txt	PPTC-ALL-30-D	yes	yes	PPTC-ALL-30-R.human.genes.fpkm_tracking	TARGET-10-PPT098-60A-01D-human	TARGET-10-PPT098	Diagnosis	Diagnosis	leukemia	TLL	leukemia	Yes
ALL-31	P0027	yes	yes	yes	PPTC-ALL-31-D-1.SNPFinalReports.txt	PPTC-ALL-31-D	yes	yes	PPTC-ALL-31-R.human.genes.fpkm_tracking	TARGET-10-PPT099-60A-01D-human	TARGET-10-PPT099	Diagnosis	Diagnosis	leukemia	TLL	leukemia	Yes
ALL-32	P0028	yes	yes	yes	PPTC-ALL-32-D-1.SNPFinalReports.txt	PPTC-ALL-32-D	yes	yes	PPTC-ALL-32-R.human.genes.fpkm_tracking	TARGET-10-PPT100-60A-01D-human	TARGET-10-PPT100	Relapse	Relapse	leukemia	TLL	leukemia	Yes
ALL-33	P0029	yes	yes	yes	PPTC-AF0K-XTP1-B-1-0-D-1.SNPFinalReports.txt	PPTC-AF0K-XTP1-B-1-0-D	yes	yes	PPTC-AF0K-XTP1-B-1-0-R.human.genes.fpkm_tracking	TARGET-10-PPT101-60A-01D-human	TARGET-10-PPT101	Diagnosis	Diagnosis	leukemia	TLL	leukemia	Yes
ALL-39	P0030	yes	yes	yes	PPTC-AF0L-XTP1-A-1-0-D-1.SNPFinalReports.txt	PPTC-AF0L-XTP1-A-1-0-D	yes	yes	PPTC-AF0L-XTP1-A-1-0-R.human.genes.fpkm_tracking	PPTC-AF0L-XTP1-A-1-0-D-human	NA	Relapse	Relapse	leukemia	TLL	leukemia	Yes
ALL-42	P0031	yes	yes	yes	PPTC-ALL-42-D.SNPFinalReports.txt	PPTC-ALL-42-D	yes	yes	PPTC-ALL-42-R.human.genes.fpkm_tracking	PPTC-ALL-42-D-human	NA	Diagnosis	Diagnosis	leukemia	TLL	leukemia	Yes
ALL-43	P0032	yes	yes	yes	PPTC-AF0M-XTP1-A-1-0-D-1.SNPFinalReports.txt	PPTC-AF0M-XTP1-A-1-0-D	yes	yes	PPTC-AF0M-XTP1-A-1-0-R.human.genes.fpkm_tracking	PPTC-AF0M-XTP1-A-1-0-D-human	NA	Diagnosis	Diagnosis	leukemia	TLL	leukemia	Yes
ALL-46	P0015	yes	yes	yes	PPTC-AF0N-XTP1-A-1-0-D-1.SNPFinalReports.txt	PPTC-AF0N-XTP1-A-1-0-D	yes	yes	PPTC-AF0N-XTP1-A-1-0-R.human.genes.fpkm_tracking	PPTC-AF0N-XTP1-A-1-0-D-human	NA	Diagnosis	Diagnosis	leukemia	TLL	leukemia	Yes
ALL-47	P0033	yes	yes	yes	PPTC-ALL-47-D.SNPFinalReports.txt	PPTC-ALL-47-D	yes	yes	PPTC-ALL-47-R.human.genes.fpkm_tracking	PPTC-ALL-47-D-human	NA	Diagnosis	Diagnosis	leukemia	TLL	leukemia	Yes
ALL-50	P0034	yes	yes	yes	PPTC-ALL-50-D.SNPFinalReports.txt	PPTC-ALL-50-D	yes	yes	PPTC-ALL-50-R.human.genes.fpkm_tracking	PPTC-ALL-50-D-human	NA	Diagnosis	Diagnosis	leukemia	BLL	leukemia	Yes
ALL-51	P0035	yes	yes	yes	PPTC-AF0O-XTP1-A-1-0-D-1.SNPFinalReports.txt	PPTC-AF0O-XTP1-A-1-0-D	yes	yes	PPTC-AF0O-XTP1-A-1-0-R.human.genes.fpkm_tracking	PPTC-AF0O-XTP1-A-1-0-D-human	NA	Diagnosis	Diagnosis	leukemia	BLL	leukemia	Yes
ALL-52	P0036	yes	yes	yes	PPTC-AF0P-XTP1-A-1-0-D-1.SNPFinalReports.txt	PPTC-AF0P-XTP1-A-1-0-D	yes	yes	PPTC-AF0P-XTP1-A-1-0-R.human.genes.fpkm_tracking	PPTC-AF0P-XTP1-A-1-0-D-human	NA	Diagnosis	Diagnosis	leukemia	BLL	leukemia	Yes
ALL-53	P0037	yes	yes	yes	PPTC-AF0Q-XTP1-A-1-0-D-1.SNPFinalReports.txt	PPTC-AF0Q-XTP1-A-1-0-D	yes	yes	PPTC-AF0Q-XTP1-A-1-0-R.human.genes.fpkm_tracking	PPTC-AF0Q-XTP1-A-1-0-D-human	NA	Diagnosis	Diagnosis	leukemia	BLL	leukemia	Yes
ALL-54	P0038	yes	yes	yes	PPTC-AF0R-XTP1-A-1-0-D-1.SNPFinalReports.txt	PPTC-AF0R-XTP1-A-1-0-D	yes	yes	PPTC-AF0R-XTP1-A-1-0-R.human.genes.fpkm_tracking	PPTC-AF0R-XTP1-A-1-0-D-human	NA	Diagnosis	Diagnosis	leukemia	BLL	leukemia	Yes
ALL-55	P0039	yes	yes	yes	PPTC-AF0S-XTP1-B-1-0-D-1.SNPFinalReports.txt	PPTC-AF0S-XTP1-B-1-0-D	yes	yes	PPTC-AF0S-XTP1-B-1-0-R.human.genes.fpkm_tracking	PPTC-AF0S-XTP1-B-1-0-D-human	NA	Diagnosis	Diagnosis	leukemia	BLLBCRABL1	leukemia	Yes
ALL-56	P0040	yes	yes	yes	PPTC-ALL-56-D.SNPFinalReports.txt	PPTC-ALL-56-D	yes	yes	PPTC-ALL-56-R.human.genes.fpkm_tracking	PPTC-ALL-56-D-human	NA	Diagnosis	Diagnosis	leukemia	BLLBCRABL1	leukemia	Yes
ALL-57	P0041	yes	yes	yes	PPTC-ALL-57-D.SNPFinalReports.txt	PPTC-ALL-57-D	yes	yes	PPTC-ALL-57-R.human.genes.fpkm_tracking	PPTC-ALL-57-D-human	NA	Diagnosis	Diagnosis	leukemia	BLL	leukemia	Yes
ALL-58	P0017	yes	yes	yes	PPTC-AF0T-XTP1-A-1-0-D-1.SNPFinalReports.txt	PPTC-AF0T-XTP1-A-1-0-D	yes	yes	PPTC-AF0T-XTP1-A-1-0-R.human.genes.fpkm_tracking	PPTC-AF0T-XTP1-A-1-0-D-human	NA	Diagnosis	Diagnosis	leukemia	BLL	leukemia	Yes
ALL-59	P0042	yes	yes	yes	PPTC-ALL-59-D.SNPFinalReports.txt	PPTC-ALL-59-D	yes	yes	PPTC-ALL-59-R.human.genes.fpkm_tracking	PPTC-ALL-59-D-human	NA	Diagnosis	Diagnosis	leukemia	BLL	leukemia	Yes
ALL-60	P0043	yes	yes	yes	PPTC-AF0U-XTP1-A-1-0-D-1.SNPFinalReports.txt	PPTC-AF0U-XTP1-A-1-0-D	yes	yes	PPTC-AF0U-XTP1-A-1-0-R.human.genes.fpkm_tracking	PPTC-AF0U-XTP1-A-1-0-D-human	NA	Diagnosis	Diagnosis	leukemia	BLL	leukemia	Yes
ALL-61	P0021	yes	yes	yes	PPTC-AF0V-XTP1-B-1-0-D-1.SNPFinalReports.txt	PPTC-AF0V-XTP1-B-1-0-D	yes	yes	PPTC-AF0V-XTP1-B-1-0-R.human.genes.fpkm_tracking	PPTC-AF0V-XTP1-B-1-0-D-human	NA	Relapse	Relapse	leukemia	BLL	leukemia	Yes
ALL-63	P0044	yes	yes	yes	PPTC-AF0W-XTP1-A-1-0-D-1.SNPFinalReports.txt	PPTC-AF0W-XTP1-A-1-0-D	yes	yes	PPTC-AF0W-XTP1-A-1-0-R.human.genes.fpkm_tracking	PPTC-AF0W-XTP1-A-1-0-D-human	NA	Diagnosis	Diagnosis	leukemia	BLL	leukemia	Yes
ALL-75	P0045	yes	yes	yes	PPTC-AF0X-XTP1-A-1-0-D-1.SNPFinalReports.txt	PPTC-AF0X-XTP1-A-1-0-D	yes	yes	PPTC-AF0X-XTP1-A-1-0-R.human.genes.fpkm_tracking	PPTC-AF0X-XTP1-A-1-0-D-human	NA	Relapse	Relapse	leukemia	BLL	leukemia	Yes
ALL-80	P0046	yes	yes	yes	PPTC-AF0Y-XTP1-A-1-0-D-1.SNPFinalReports.txt	PPTC-AF0Y-XTP1-A-1-0-D	yes	yes	PPTC-AF0Y-XTP1-A-1-0-R.human.genes.fpkm_tracking	PPTC-AF0Y-XTP1-A-1-0-D-human	NA	Diagnosis	Diagnosis	leukemia	TLL	leukemia	Yes
ALL-81	P0046	yes	yes	yes	PPTC-AF0Z-XTP1-A-1-0-D-1.SNPFinalReports.txt	PPTC-AF0Z-XTP1-A-1-0-D	yes	yes	PPTC-AF0Z-XTP1-A-1-0-R.human.genes.fpkm_tracking	PPTC-AF0Z-XTP1-A-1-0-D-human	NA	Relapse	Relapse	leukemia	TLL	leukemia	Yes
ALL-82	P0047	yes	yes	yes	PPTC-ALL-82-D.SNPFinalReports.txt	PPTC-ALL-82-D	yes	yes	PPTC-ALL-82-R.human.genes.fpkm_tracking	PPTC-ALL-82-D-human	NA	Diagnosis	Diagnosis	leukemia	BLL	leukemia	Yes
ALL-83	P0047	yes	yes	yes	PPTC-ALL-83-D.SNPFinalReports.txt	PPTC-ALL-83-D	yes	yes	PPTC-ALL-83-R.human.genes.fpkm_tracking	PPTC-ALL-83-D-human	NA	Relapse	Relapse	leukemia	BLL	leukemia	Yes
ALL-84	P0048	yes	yes	yes	PPTC-ALL-84-D.SNPFinalReports.txt	PPTC-ALL-84-D	yes	yes	PPTC-ALL-84-R.human.genes.fpkm_tracking	PPTC-ALL-84-D-human	NA	Relapse	Relapse	leukemia	BLL	leukemia	Yes
ALL-85	P0049	yes	yes	yes	PPTC-ALL-85-D.SNPFinalReports.txt	PPTC-ALL-85-D	yes	yes	PPTC-ALL-85-R.human.genes.fpkm_tracking	PPTC-ALL-85-D-human	NA	Relapse	Relapse	leukemia	TLL	leukemia	Yes
ALL-87	P0050	yes	yes	yes	PPTC-AF10-XTP1-A-1-0-D-1.SNPFinalReports.txt	PPTC-AF10-XTP1-A-1-0-D	yes	yes	PPTC-AF10-XTP1-A-1-0-R.human.genes.fpkm_tracking	PPTC-AF10-XTP1-A-1-0-D-human	NA	Relapse	Relapse	leukemia	BLL	leukemia	Yes
ALL-88	P0051	yes	yes	yes	PPTC-ALL-88-D.SNPFinalReports.txt	PPTC-ALL-88-D	yes	yes	PPTC-ALL-88-R.human.genes.fpkm_tracking	PPTC-ALL-88-D-human	NA	Relapse	Relapse	leukemia	BLL	leukemia	Yes
ALL-90	P0028	yes	yes	yes	PPTC-AF11-XTP1-A-1-0-D-1.SNPFinalReports.txt	PPTC-AF11-XTP1-A-1-0-D	yes	yes	PPTC-AF11-XTP1-A-1-0-R.human.genes.fpkm_tracking	PPTC-AF11-XTP1-A-1-0-D-human	NA	Relapse	Relapse	leukemia	TLL	leukemia	Yes
ALL-91	P0052	yes	yes	yes	PPTC-ALL-91-D.SNPFinalReports.txt	PPTC-ALL-91-D	yes	yes	PPTC-ALL-91-R.human.genes.fpkm_tracking	PPTC-ALL-91-D-human	NA	Relapse	Relapse	leukemia	BLL	leukemia	Yes
ALL-93	P0053	yes	yes	yes	PPTC-ALL-93-D.SNPFinalReports.txt	PPTC-ALL-93-D	yes	yes	PPTC-ALL-93-R.human.genes.fpkm_tracking	PPTC-ALL-93-D-human	NA	Relapse	Relapse	leukemia	BLL	leukemia	Yes
ALL-94	P0054	yes	yes	yes	PPTC-AF12-XTP1-B-1-0-D-1.SNPFinalReports.txt	PPTC-AF12-XTP1-B-1-0-D	yes	yes	PPTC-AF12-XTP1-B-1-0-R.human.genes.fpkm_tracking	PPTC-AF12-XTP1-B-1-0-D-human	NA	Relapse	Relapse	leukemia	BLL	leukemia	Yes
ALL-95	P0055	yes	yes	yes	PPTC-AF13-XTP1-A-1-0-D-1.SNPFinalReports.txt	PPTC-AF13-XTP1-A-1-0-D	yes	yes	PPTC-AF13-XTP1-A-1-0-R.human.genes.fpkm_tracking	PPTC-AF13-XTP1-A-1-0-D-human	NA	Relapse	Relapse	leukemia	BLL	leukemia	Yes
ALL-97	P0056	yes	yes	yes	PPTC-AF14-XTP1-A-1-0-D-1.SNPFinalReports.txt	PPTC-AF14-XTP1-A-1-0-D	yes	yes	PPTC-AF14-XTP1-A-1-0-R.human.genes.fpkm_tracking	PPTC-AF14-XTP1-A-1-0-D-human	NA	Relapse	Relapse	leukemia	TLL	leukemia	Yes
ASPS-KY	P0057	yes	yes	yes	PPTC-ASPS-KY-D.SNPFinalReports.txt	PPTC-ASPS-KY-D	yes	yes	PPTC-ASPS-KY-R.human.genes.fpkm_tracking	PPTC-ASPS-KY-D-human	NA	Unknown	Unknown	Soft sarcoma	ASPS	solid	Yes
BT-27	P0058	yes	yes	yes	PPTC-BT-27-D-1.SNPFinalReport.txt	PPTC-BT-27-D	yes	yes	PPTC-BT-27-R.human.genes.fpkm_tracking	TARGET-65-PPT033-60A-01D-human	TARGET-65-PPT033	Unknown	Unknown	brain	EMBT	brain	Yes
BT-29	P0059	yes	yes	yes	PPTC-BT-29-D-1.SNPFinalReport.txt	PPTC-BT-29-D	yes	yes	PPTC-BT-29-R.human.genes.fpkm_tracking	TARGET-62-PPT001-60A-01D-human	TARGET-62-PPT001	Diagnosis	Diagnosis	brain	ATRT	brain	Yes
CHLA-258	P0060	yes	yes	yes	PPTC-CHLA258-D-1.SNPFinalReports.txt	PPTC-CHLA258-D	yes	yes	PPTC-CHLA258-R.human.genes.fpkm_tracking	TARGET-41-PPT039-61A-01D-human	TARGET-41-PPT039	Relapse	Relapse	bone sarcoma	ES	solid	Yes
CHLA-79	P0061	yes	yes	yes	PPTC-CHLA79-D-1.SNPFinalReports.txt	PPTC-CHLA79-D	yes	yes	PPTC-CHLA79-R.human.genes.fpkm_tracking	TARGET-30-PPT063-61A-01D-human	TARGET-30-PPT063	Progressing Disease	Relapse	Neuroblastoma	NBL	solid	Yes
COG-N-415x	P0062	yes	yes	yes	PPTC-COG-N-415x-D.SNPFinalReports.txt	PPTC-COG-N-415x-D	yes	yes	PPTC-COG-N-415x-R.human.genes.fpkm_tracking	PPTC-COG-N-415x-D-human	NA	Progressing Disease	Relapse	Neuroblastoma	NBL	solid	Yes
COG-N-421x	P0063	yes	yes	yes	PPTC-COG-N-421x-D.SNPFinalReports.txt	PPTC-COG-N-421x-D	yes	yes	PPTC-COG-N-421x-R.human.genes.fpkm_tracking	PPTC-COG-N-421x-D-human	NA	Relapse	Relapse	Neuroblastoma	NBL	solid	Yes
COG-N-424x	P0064	yes	yes	yes	PPTC-COG-N-424x-D.SNPFinalReports.txt	PPTC-COG-N-424x-D	yes	yes	PPTC-COG-N-424x-R.human.genes.fpkm_tracking	PPTC-COG-N-424x-D-human	NA	Diagnosis	Diagnosis	Neuroblastoma	NBL	solid	Yes
COG-N-426x-Felix-PDX	P0065	yes	yes	yes	PPTC-COG-N-426x-Felix-PDX-D.SNPFinalReports.txt	PPTC-COG-N-426x-Felix-PDX-D	yes	yes	PPTC-COG-N-426x-Felix-PDX-R.human.genes.fpkm_tracking	PPTC-COG-N-426x-Felix-PDX-D-human	NA	Relapse	Relapse	Neuroblastoma	NBL	solid	Yes
COG-N-440x	P0066	yes	yes	yes	PPTC-COG-N-440x-D.SNPFinalReports.txt	PPTC-COG-N-440x-D	yes	yes	PPTC-COG-N-440x-R.human.genes.fpkm_tracking	PPTC-COG-N-440x-D-human	NA	Relapse	Relapse	Neuroblastoma	NBL	solid	Yes
COG-N-452x	P0067	yes	yes	yes	PPTC-COG-N-452x-D.SNPFinalReports.txt	PPTC-COG-N-452x-D	yes	yes	PPTC-COG-N-452x-R.human.genes.fpkm_tracking	PPTC-COG-N-452x-D-human	NA	Relapse	Relapse	Neuroblastoma	NBL	solid	Yes
COG-N-453x	P0067	yes	yes	yes	PPTC-COG-N-453x-D.SNPFinalReports.txt	PPTC-COG-N-453x-D	yes	yes	PPTC-COG-N-453x-R.human.genes.fpkm_tracking	PPTC-COG-N-453x-D-human	NA	Relapse	Relapse	Neuroblastoma	NBL	solid	Yes
COG-N-471x	P0068	yes	yes	yes	PPTC-COG-N-471x-D.SNPFinalReports.txt	PPTC-COG-N-471x-D	yes	yes	PPTC-COG-N-471x-R.human.genes.fpkm_tracking	PPTC-COG-N-471x-D-human	NA	Relapse	Relapse	Neuroblastoma	NBL	solid	Yes
COG-N-480x	P0069	yes	yes	yes	PPTC-COG-N-480x-D.SNPFinalReports.txt	PPTC-COG-N-480x-D	yes	yes	PPTC-COG-N-480x-R.human.genes.fpkm_tracking	PPTC-COG-N-480x-D-human	NA	Diagnosis	Diagnosis	Neuroblastoma	NBL	solid	Yes
COG-N-496x	P0070	yes	yes	yes	PPTC-COG-N-496x-D.SNPFinalReports.txt	PPTC-COG-N-496x-D	yes	yes	PPTC-COG-N-496x-R.human.genes.fpkm_tracking	PPTC-COG-N-496x-D-human	NA	Diagnosis	Diagnosis	Neuroblastoma	NBL	solid	Yes
COG-N-519x	P0071	yes	yes	yes	PPTC-COG-N-519x-D.SNPFinalReports.txt	PPTC-COG-N-519x-D	yes	yes	PPTC-COG-N-519x-R.human.genes.fpkm_tracking	PPTC-COG-N-519x-D-human	NA	Relapse	Relapse	Neuroblastoma	NBL	solid	Yes
COG-N-549x	P0072	yes	yes	yes	PPTC-COG-N-549x-D.SNPFinalReports.txt	PPTC-COG-N-549x-D	yes	yes	PPTC-COG-N-549x-R.human.genes.fpkm_tracking	PPTC-COG-N-549x-D-human	NA	Progressing Disease	Relapse	Neuroblastoma	NBL	solid	Yes
COG-N-557x	P0073	yes	yes	yes	PPTC-COG-N-557x-D.SNPFinalReports.txt	PPTC-COG-N-557x-D	yes	yes	PPTC-COG-N-557x-R.human.genes.fpkm_tracking	PPTC-COG-N-557x-D-human	NA	Diagnosis	Diagnosis	Neuroblastoma	NBL	solid	Yes
COG-N-560x	P0074	yes	yes	yes	PPTC-COG-N-560x-D.SNPFinalReports.txt	PPTC-COG-N-560x-D	yes	yes	PPTC-COG-N-560x-R.human.genes.fpkm_tracking	PPTC-COG-N-560x-D-human	NA	Diagnosis	Diagnosis	Neuroblastoma	NBL	solid	Yes
COG-N-561x	P0075	yes	yes	yes	PPTC-COG-N-561x-D.SNPFinalReports.txt	PPTC-COG-N-561x-D	yes	yes	PPTC-COG-N-561x-R.human.genes.fpkm_tracking	PPTC-COG-N-561x-D-human	NA	Relapse	Relapse	Neuroblastoma	NBL	solid	Yes
COG-N-564x	P0076	yes	yes	yes	PPTC-COG-N-564x-D.SNPFinalReports.txt	PPTC-COG-N-564x-D	yes	yes	PPTC-COG-N-564x-R.human.genes.fpkm_tracking	PPTC-COG-N-564x-D-human	NA	Relapse	Relapse	Neuroblastoma	NBL	solid	Yes
COG-N-589x	P0077	yes	yes	yes	COG-N-589x-D1.SNPFinalReports.txt	COG-N-589x-D1	yes	yes	PPTC-COG-N-589x-R.human.genes.fpkm_tracking	COG-N-589x-D1-human	NA	Diagnosis	Diagnosis	Neuroblastoma	NBL	solid	Yes
COG-N-590x	P0078	yes	yes	yes	COG-N-590x-D.SNPFinalReports.txt	COG-N-590x-D	yes	yes	PPTC-COG-N-590x-R.human.genes.fpkm_tracking	PPTC-COG-N-590x-D-human	NA	Diagnosis	Diagnosis	Neuroblastoma	NBL	solid	Yes
COG-N-603x	P0079	yes	yes	yes	COG-N-603x-D.SNPFinalReports.txt	COG-N-603x-D	yes	yes	PPTC-COG-N-603x-R.human.genes.fpkm_tracking	PPTC-COG-N-603x-D-human	NA	Diagnosis	Diagnosis	Neuroblastoma	NBL	solid	Yes
COG-N-618x	P0080	yes	no	yes	COG-N-618x-D1.SNPFinalReports.txt	COG-N-618x-D1	yes	no	NA	PPTC-COG-N-618x-D1-human	NA	Progressing Disease	Relapse	Neuroblastoma	NBL	solid	Yes
COG-N-619x	P0080	yes	yes	yes	COG-N-619x-D1.SNPFinalReports.txt	COG-N-619x-D1	yes	yes	PPTC-COG-N-619x-R.human.genes.fpkm_tracking	COG-N-619x-D1-human	NA	Progressing Disease	Relapse	Neuroblastoma	NBL	solid	Yes
COG-N-620x	P0081	yes	yes	yes	COG-N-620x-D.SNPFinalReports.txt	COG-N-620x-D	yes	yes	PPTC-COG-N-620x-R.human.genes.fpkm_tracking	PPTC-COG-N-620x-D-human	NA	Progressing Disease	Relapse	Neuroblastoma	NBL	solid	Yes
COG-N-623x	P0079	yes	yes	yes	COG-N-623x-D.SNPFinalReports.txt	COG-N-623x-D	yes	yes	PPTC-COG-N-623x-R.human.genes.fpkm_tracking	PPTC-COG-N-623x-D-human	NA	Progressing Disease	Relapse	Neuroblastoma	NBL	solid	Yes
COG-N-624x	P0082	yes	yes	yes	COG-N-624x-D.SNPFinalReports.txt	COG-N-624x-D	yes	yes	PPTC-COG-N-624x-R.human.genes.fpkm_tracking	PPTC-COG-N-624x-D-human	NA	Progressing Disease	Relapse	Neuroblastoma	NBL	solid	Yes
COG-N-625x	P0083	yes	yes	yes	COG-N-625x-D.SNPFinalReports.txt	COG-N-625x-D	yes	yes	PPTC-COG-N-625x-R.human.genes.fpkm_tracking	PPTC-COG-N-625x-D-human	NA	Progressing Disease	Relapse	Neuroblastoma	NBL	solid	Yes
COG-N-628x	P0084	yes	no	yes	COG-N-628x-D.SNPFinalReports.txt	COG-N-628x-D	yes	no	NA	PPTC-COG-N-628x-D-human	NA	Diagnosis	Diagnosis	Neuroblastoma	NBL	solid	Yes
ES-1	P0085	yes	yes	yes	PPTC-ES-1-D.SNPFinalReports.txt	PPTC-ES-1-D	yes	yes	PPTC-ES-1-R.human.genes.fpkm_tracking	PPTC-ES-1-D-human	NA	Diagnosis	Diagnosis	bone sarcoma	ES	solid	Yes
ES-4	P0086	yes	yes	yes	PPTC-ES-4-D-1.SNPFinalReports.txt	PPTC-ES-4-D	yes	yes	PPTC-ES-4-R.human.genes.fpkm_tracking	TARGET-41-PPT040-61A-01D-human	TARGET-41-PPT040	Relapse	Relapse	bone sarcoma	ES	solid	Yes
ES-6	P0087	yes	yes	yes	PPTC-ES-6-D-1.SNPFinalReports.txt	PPTC-ES-6-D	yes	yes	PPTC-ES-6-R.human.genes.fpkm_tracking	TARGET-41-PPT041-61A-01D-human	TARGET-41-PPT041	Relapse	Relapse	bone sarcoma	ES	solid	Yes
ES-8	P0088	yes	yes	yes	PPTC-ES-8-D.SNPFinalReports.txt	PPTC-ES-8-D	yes	yes	PPTC-ES-8-R.human.genes.fpkm_tracking	PPTC-ES-8-D-human	NA	Relapse	Relapse	bone sarcoma	ES	solid	Yes
ETP-1	P0089	yes	yes	yes	PPTC-ETP-1-D.SNPFinalReports.txt	PPTC-ETP-1-D	yes	yes	PPTC-ETP-1-R.human.genes.fpkm_tracking	PPTC-ETP-1-D-human	NA	Diagnosis	Diagnosis	leukemia	ETPLL	leukemia	Yes
ETP-2	P0090	yes	yes	yes	PPTC-ETP-2-D.SNPFinalReports.txt	PPTC-ETP-2-D	yes	yes	PPTC-ETP-2-R.human.genes.fpkm_tracking	PPTC-ETP-2-D-human	NA	Diagnosis	Diagnosis	leukemia	ETPLL	leukemia	Yes
ETP-3	P0091	yes	yes	yes	PPTC-ETP-3-D.SNPFinalReports.txt	PPTC-ETP-3-D	yes	yes	PPTC-ETP-3-R.human.genes.fpkm_tracking	PPTC-ETP-3-D-human	NA	Diagnosis	Diagnosis	leukemia	ETPLL	leukemia	Yes
ETP-4	P0092	yes	yes	yes	PPTC-ETP-4-D.SNPFinalReports.txt	PPTC-ETP-4-D	yes	yes	PPTC-ETP-4-R.human.genes.fpkm_tracking	PPTC-ETP-4-D-human	NA	Diagnosis	Diagnosis	leukemia	ETPLL	leukemia	Yes
ETP-5	P0093	yes	yes	yes	PPTC-ETP-5-D.SNPFinalReports.txt	PPTC-ETP-5-D	yes	yes	PPTC-ETP-5-R.human.genes.fpkm_tracking	PPTC-ETP-5-D-human	NA	Diagnosis	Diagnosis	leukemia	ETPLL	leukemia	Yes
ETP-6	P0094	yes	yes	yes	PPTC-ETP-6-D.SNPFinalReports.txt	PPTC-ETP-6-D	yes	yes	PPTC-ETP-6-R.human.genes.fpkm_tracking	PPTC-ETP-6-D-human	NA	Diagnosis	Diagnosis	leukemia	ETPLL	leukemia	Yes
EW-5	P0095	yes	yes	yes	PPTC-EW-5-D-1.SNPFinalReports.txt	PPTC-EW-5-D	yes	yes	PPTC-EW-5-R.human.genes.fpkm_tracking	TARGET-41-PPT035-60A-01D-human	TARGET-41-PPT035	Diagnosis	Diagnosis	bone sarcoma	ES	solid	Yes
EW-8	P0096	yes	yes	yes	PPTC-EW-8-D-1.SNPFinalReports.txt	PPTC-EW-8-D	yes	yes	PPTC-EW-8-R.human.genes.fpkm_tracking	TARGET-41-PPT036-60A-01D-human	TARGET-41-PPT036	Diagnosis	Diagnosis	bone sarcoma	ES	solid	Yes
G401	P0097	yes	yes	yes	PPTC-G401-D-1.SNPFinal	PPTC-G401-D	yes	yes	PPTC-G401-R.human.genes.fpkm_tracking	PPTC-G401-D-human	NA	Diagnosis	Diagnosis	brain	MRT	brain	Yes
IBs-2373PNET	P0098	yes	yes	yes	PPTC-IBs-2373PNET-D.SNPFinalReports.txt	PPTC-IBs-2373PNET-D	yes	yes	PPTC-IBs-2373PNET-R.human.genes.fpkm_tracking	PPTC-IBs-2373PNET-D-human	NA	Diagnosis	Diagnosis	brain	ETANTR	brain	Yes
IBs-P1215DIPG	P0099	yes	yes	yes	PPTC-IBs-P1215DIPG-D-1.SNPFinalReport.txt	PPTC-IBs-P1215DIPG-D	no	yes	PPTC-IBs-P1215DIPG-R.human.genes.fpkm_tracking	NA	NA	Relapse	Relapse	brain	DIPG	brain	Yes
IBs-W0128DIPG	P0100	yes	yes	yes	PPTC-IBs-W0128DIPG-D-2.SNPFinalReport.txt	PPTC-IBs-W0128DIPG-D	no	yes	PPTC-IBs-W0128DIPG-R.human.genes.fpkm_tracking	NA	NA	Relapse	Relapse	brain	DIPG	brain	Yes
IC-1128GBM	P0101	yes	yes	yes	PPTCIC1128GBM-1.SNPFinalReports.txt	PPTCIC1128GBM	no	yes	PPTC-IC-1128GBM-R.human.genes.fpkm_tracking	NA	NA	Unknown	Unknown	brain	GB	brain	Yes
IC-1425EPN	P0102	no	yes	no	NA	NA	no	yes	PPTC-IC-1425EPN-R.human.genes.fpkm_tracking	NA	NA	Relapse	Relapse	brain	EPM	brain	Yes
IC-1499EPB	P0103	yes	yes	yes	PPTC-IC-1499EPB-D-1.SNPFinalReport.txt	PPTC-IC-1499EPB-D	yes	yes	PPTC-IC-1499EPB-R.human.genes.fpkm_tracking	PPTC-IC-1499EPB-D-human	NA	Diagnosis	Diagnosis	brain	EMBT	brain	Yes
IC-1621GBM	P0104	yes	yes	yes	PPTC-IC-1621GBM-D.SNPFinalReports.txt	PPTC-IC-1621GBM-D	yes	yes	PPTC-IC-1621GBM-IV-R.human.genes.fpkm_tracking	PPTC-IC-1621GBM-D-human	NA	Diagnosis	Diagnosis	brain	GB	brain	Yes
IC-22909PNET-rIII	P0105	yes	yes	yes	PPTC-IC-22909PNET-rIII-D.SNPFinalReports.txt	PPTC-IC-22909PNET-rIII-D	yes	yes	PPTC-IC-22909PNET-R.human.genes.fpkm_tracking	PPTC-IC-22909PNET-rIII-D-human	NA	Relapse	Relapse	brain	EMBT	brain	Yes
IC-2305GBM	P0106	yes	no	yes	PPTC-IC-2305GBM.SNPFinalReports.txt	PPTCIC2305GBM	no	no	NA	NA	NA	Diagnosis	Diagnosis	brain	GB	brain	Yes
IC-2664PNET	P0107	yes	yes	yes	PPTC-IC-2264PNET-D.SNPFinalReports.txt	PPTC-IC-2264PNET-D	yes	yes	PPTC-IC-2264PNET-R.human.genes.fpkm_tracking	PPTC-IC-2264PNET-D-human	NA	Diagnosis	Diagnosis	brain	ASTR	brain	Yes
IC-3635PXA	P0108	yes	yes	yes	PPTC-IC-3635PXA-D-2.SNPFinalReport.txt	PPTC-IC-3635PXA-D	yes	yes	PPTC-IC-3635PXA-R.human.genes.fpkm_tracking	PPTC-IC-3635PXA-D-human	NA	Unknown	Unknown	brain	ASTR	brain	Yes
IC-3704GBM	P0109	yes	no	no	NA	NA	yes	no	NA	PPTC-IC-3704GBM-D-human	NA	Diagnosis	Diagnosis	brain	GB	brain	Yes
IC-3752GBM	P0110	yes	yes	yes	PPTC-IC-3752GBM-TC-D-1.SNPFinalReports.txt	PPTC-IC-3752GBM-TC-D	no	yes	PPTC-IC-3752GBM-TC-R.human.genes.fpkm_tracking	NA	NA	Relapse	Relapse	brain	GB	brain	Yes
IC-6634GBM	P0111	yes	yes	yes	PPTC-IC-6634GBM-TC-D.SNPFinalReports.txt	PPTC-IC-6634GBM-TC-D	yes	yes	PPTC-IC-6634GBM-TC-R.human.genes.fpkm_tracking	PPTC-IC-6634GBM-TC-D-human	NA	Diagnosis	Diagnosis	brain	GB	brain	Yes
IC-9320GCT	P0112	yes	yes	yes	PPTC-IC-9320GCT-D-1.SNPFinalReport.txt	PPTC-IC-9320GCT-D	no	yes	PPTC-IC-9320GCT-R.human.genes.fpkm_tracking	NA	NA	Diagnosis	Diagnosis	brain	GMN	brain	Yes
IC-9635EPN	P0113	yes	yes	yes	PPTC-IC-9635EPN-D-1.SNPFinal	PPTC-IC-9635EPN-D	yes	yes	PPTC-IC-9635EPN-R.human.genes.fpkm_tracking	PPTC-IC-9635EPN-D-human	NA	Relapse	Relapse	brain	EPM	brain	Yes
IC-9811EPN	P0114	yes	yes	yes	PPTC-IC-9811EPN-D-1.SNPFinal	PPTC-IC-9811EPN-D	yes	yes	PPTC-IC-9811EPN.human.genes.fpkm_tracking	PPTC-IC-9811EPN-D-human	NA	Relapse	Relapse	brain	EPM	brain	Yes, new DNA
ICb-10593ATRT	P0115	yes	yes	yes	PPTC-ICb-10593ATRT-D-1.SNPFinal	PPTC-ICb-10593ATRT-D	yes	yes	PPTC-ICb-10593ATRT-R.human.genes.fpkm_tracking	PPTC-ICb-10593ATRT-D-human	NA	Relapse	Relapse	brain	ATRT	brain	Yes
ICb-10614EPN	P0116	yes	yes	yes	PPTC-ICb-0614EPN-D-1.SNPFinal	PPTC-ICb-0614EPN-D	yes	yes	PPTC-ICb-0614EPN-R.human.genes.fpkm_tracking	PPTC-ICb-0614EPN-D-human	NA	Diagnosis	Diagnosis	brain	EPM	brain	Yes
ICb-1078MB	P0117	yes	yes	yes	PPTC-IC-1078MB-D-1.SNPFinalReports.txt	PPTC-IC-1078MB-D	no	yes	PPTC-ICb-1078MB-R.human.genes.fpkm_tracking	NA	NA	Diagnosis	Diagnosis	brain	MBL	brain	Yes
ICb-1140MB	P0118	yes	yes	yes	PPTC-ICb-1140MB-D-2.SNPFinalReports.txt	PPTC-ICb-1140MB-D	no	yes	PPTC-ICb-1140MB-R.human.genes.fpkm_tracking	NA	NA	Diagnosis	Diagnosis	brain	MBL	brain	Yes
ICb-1197MB	P0119	yes	yes	yes	PPTC-ICb-1197MB-D-2.SNPFinalReports.txt	PPTC-ICb-1197MB-D	no	yes	PPTC-ICb-1197MB-R.human.genes.fpkm_tracking	NA	NA	Diagnosis	Diagnosis	brain	MBL	brain	Yes
ICb-1218ATRT	P0120	yes	no	yes	PPTC-ICb-1218ATRT-D-1.SNPFinal	PPTC-ICb-1218ATRT-D	yes	no	NA	PPTC-ICb-1218ATRT-D-human	NA	Diagnosis	Diagnosis	brain	ATRT	brain	Yes, new DNA
ICb-1338MB	P0121	yes	yes	no	NA	NA	yes	yes	PPTC-ICb-1338MB-R.human.genes.fpkm_tracking	PPTC-ICb-1338MB-D-human	NA	Diagnosis	Diagnosis	brain	MBL	brain	Yes
ICb-1343ENB	P0122	yes	yes	yes	PPTC-ICb-1343ENB-D-1.SNPFinalReport.txt	PPTC-ICb-1343ENB-D	yes	yes	PPTC-ICb-1343ENB-R.human.genes.fpkm_tracking	PPTC-ICb-1343ENB-D-human	NA	Diagnosis	Diagnosis	brain	ETANTR	brain	Yes
ICb-1487MB	P0123	yes	no	yes	PPTCICb1487MB-1.SNPFinalReports.txt	PPTCICb1487MB	no	yes	PPTC-ICb-1487MB-R.human.genes.fpkm_tracking	NA	NA	Diagnosis	Diagnosis	brain	MBL	brain	Yes
ICb-1494MB	P0124	yes	yes	yes	PPTC-ICb-1494MB-D-1.SNPFinalReports.txt	PPTC-ICb-1494MB-D	no	yes	PPTC-ICb-1494MB-R.human.genes.fpkm_tracking	NA	NA	Diagnosis	Diagnosis	brain	MBL	brain	Yes
ICb-1572MB	P0125	yes	no	yes	PPTCICb1572MB-1.SNPFinalReports.txt	PPTCICb1572MB	no	yes	PPTC-ICb-1572MB-R.human.genes.fpkm_tracking	NA	NA	Diagnosis	Diagnosis	brain	MBL	brain	Yes
ICb-1595MB	P0126	yes	yes	yes	PPTC-IC-1595MB-D-1.SNPFinalReport.txt	PPTC-IC-1595MB-D	no	yes	PPTC-ICb-1595MB-R.human.genes.fpkm_tracking	NA	NA	Diagnosis	Diagnosis	brain	MBL	brain	Yes
ICB-1744MB	P0127	yes	yes	yes	PPTC-ICB-1744MB-D-1.SNPFinalReport.txt	PPTC-ICB-1744MB-D	yes	yes	PPTC-ICb-1744MB-R.human.genes.fpkm_tracking	PPTC-ICB-1744MB-D-human	NA	Diagnosis	Diagnosis	brain	MBL	brain	Yes
ICb-2002EPN	P0128	yes	yes	yes	PPTC-ICb-2002EPN-D-2.SNPFinal	PPTC-ICb-2002EPN-D	yes	yes	PPTC-ICb-2002EPN-R.human.genes.fpkm_tracking	PPTC-ICb-2002EPN-D-human	NA	Relapse	Relapse	brain	EPM	brain	Yes
ICb-2123MB	P0129	yes	yes	no	NA	NA	yes	yes	PPTC-ICb-2123MB-R.human.genes.fpkm_tracking	PPTC-ICb-2123MB-D-human	NA	Diagnosis	Diagnosis	brain	MBL	brain	Yes
ICb-2164MB	P0130	yes	yes	yes	PPTC-ICb-2164MB-D-1.SNPFinalReport.txt	PPTC-ICb-2164MB-D	no	yes	PPTC-ICb-2164MB-R.human.genes.fpkm_tracking	NA	NA	Diagnosis	Diagnosis	brain	MBL	brain	Yes
ICb-2555MB	P0131	yes	yes	yes	PPTC-ICb-2555MB-D-1.SNPFinalReport.txt	PPTC-ICb-2555MB-D	yes	yes	PPTC-ICb-2555MB-R.human.genes.fpkm_tracking	PPTC-ICb-2555MB-D-human	NA	Diagnosis	Diagnosis	brain	MBL	brain	Yes
ICb-3130MB	P0132	yes	yes	yes	PPTC-ICb-3130MB-D-1.SNPFinalReport.txt	PPTC-ICb-3130MB-D	yes	yes	PPTC-ICb-3130MB-R.human.genes.fpkm_tracking	PPTC-ICb-3130MB-D-human	NA	Diagnosis	Diagnosis	brain	MBL	brain	Yes
ICb-3400MB	P0133	yes	yes	yes	PPTC-ICb-3400MB-D-1.SNPFinalReports.txt	PPTC-ICb-3400MB-D	no	yes	PPTC-ICb-3400MB-R.human.genes.fpkm_tracking	NA	NA	Relapse	Relapse	brain	MBL	brain	Yes
ICb-5108ATRT	P0134	yes	yes	yes	PPTC-ICb-5108ATRT-D-1.SNPFinal	PPTC-ICb-5108ATRT-D	yes	yes	PPTC-ICb-5108ATRT-R.human.genes.fpkm_tracking	PPTC-ICb-5108ATRT-D-human	NA	Diagnosis	Diagnosis	brain	ATRT	brain	Yes
ICb-5323EPN	P0135	yes	yes	yes	PPTC-ICb-5323EPN-D-2.SNPFinal	PPTC-ICb-5323EPN-D	yes	yes	PPTC-ICb-5323EPN-R.human.genes.fpkm_tracking	PPTC-ICb-5323EPN-D-human	NA	Relapse	Relapse	brain	EPM	brain	Yes
ICb-5610MB	P0136	yes	yes	yes	PPTC-ICb-5610MB-Cb-Cb-D-2.SNPFinalReport.txt	PPTC-ICb-5610MB-Cb-Cb-D	yes	yes	PPTC-ICb-5610MB-Cb-Cb-R.human.genes.fpkm_tracking	PPTC-ICb-5610MB-Cb-Cb-D-human	NA	Diagnosis	Diagnosis	brain	MBL	brain	Yes
ICb-6753ATRT	P0137	yes	no	yes	PPTC-ICb-6753ATRT-D-1.SNPFinal	PPTC-ICb-6753ATRT-D	yes	no	NA	PPTC-ICb-6753ATRT-D-human	NA	Diagnosis	Diagnosis	brain	ATRT	brain	Yes, Partial, then new DNA
ICb-8008MB	P0138	yes	yes	yes	PPTC-ICb-8008MB-D-1.SNPFinalReports.txt	PPTC-ICb-8008MB-D	no	yes	PPTC-ICb-8008MB-R.human.genes.fpkm_tracking	NA	NA	Diagnosis	Diagnosis	brain	MBL	brain	Yes
ICb-9508MB	P0139	yes	yes	yes	PPTC-ICb-9508MB-D-1.SNPFinalReport.txt	PPTC-ICb-9508MB-D	yes	yes	PPTC-ICb-9508MB-R.human.genes.fpkm_tracking	PPTC-ICb-9508MB-D-human	NA	Diagnosis	Diagnosis	brain	MBL	brain	Yes
ICb-984MB	P0140	yes	yes	yes	PPTCICb984MB-1.SNPFinalReports.txt	PPTCICb984MB	no	yes	PPTC-IC-984MB-R.human.genes.fpkm_tracking	NA	NA	Diagnosis	Diagnosis	brain	MBL	brain	Yes
ICb-9850PNET	P0105	yes	yes	yes	PPTC-ICb-9850PNET-D-1.SNPFinalReport.txt	PPTC-ICb-9850PNET-D	yes	yes	PPTC-ICb-9850PNET-R.human.genes.fpkm_tracking	PPTC-ICb-9850PNET-D-human	NA	Diagnosis	Diagnosis	brain	EMBT	brain	Yes
ICb-J1017MB	P0141	yes	yes	yes	PPTC-ICb-J1017MB-D-1.SNPFinalReport.txt	PPTC-ICb-J1017MB-D	no	yes	PPTC-ICb-J1017MB-R.human.genes.fpkm_tracking	NA	NA	Relapse	Relapse	brain	MBL	brain	Yes
ICb-L1115ATRT	P0142	yes	yes	yes	PPTC-ICb-L1115ATRT-D-1.SNPFinal	PPTC-ICb-L1115ATRT-D	yes	yes	PPTC-ICb-L1115ATRT-R.human.genes.fpkm_tracking	PPTC-ICb-L1115ATRT-D-human	NA	Unknown	Unknown	brain	ATRT	brain	Yes
ICb-S1129MB	P0143	yes	yes	no	NA	NA	yes	yes	PPTC-ICb-S1129MB-R.human.genes.fpkm_tracking	PPTC-ICb-S1129MB-D-human	NA	Relapse	Relapse	brain	ETANTR	brain	Yes
IRS-56	P0144	yes	yes	yes	PPTC-IRS56-D-1.SNPFinalReports.txt	PPTC-IRS56-D	yes	yes	PPTC-IRS56-R.human.genes.fpkm_tracking	PPTC-IRS56-D-human	TARGET-80-PPT053	Diagnosis	Diagnosis	Soft sarcoma	ERMS	solid	Yes
IRS-68	P0145	yes	yes	yes	PPTC-IRS-68-D-1.SNPFinalReports.txt	PPTC-IRS-68-D	yes	yes	PPTC-IRS-68-R.human.genes.fpkm_tracking	TARGET-80-PPT056-60A-01D-human	TARGET-80-PPT056	Diagnosis	Diagnosis	Soft sarcoma	ERMS	solid	Yes
KT-10	P0146	yes	yes	yes	PPTC-KT-10-D-1.SNPFinalReports.txt	PPTC-KT-10-D	yes	yes	PPTC-KT-10-R.human.genes.fpkm_tracking	TARGET-50-PPT025-60A-01D-human	TARGET-50-PPT025	Diagnosis	Diagnosis	Renal	WT	solid	Yes
KT-11	P0147	yes	yes	yes	PPTC-KT-11-D-1.SNPFinalReports.txt	PPTC-KT-11-D	yes	yes	PPTC-KT-11-R.human.genes.fpkm_tracking	TARGET-50-PPT026-60A-01D-human	TARGET-50-PPT026	Diagnosis	Diagnosis	Renal	WT	solid	Yes
KT-12	P0148	yes	yes	yes	PPTC-KT-12-D-1.SNPFinalReports.txt	PPTC-KT-12-D	yes	yes	PPTC-KT-12-R.human.genes.fpkm_tracking	TARGET-52-PPT002-60A-01D-human	TARGET-52-PPT002	Diagnosis	Diagnosis	brain	ATRT	brain	Yes
KT-13	P0149	yes	yes	yes	PPTC-KT-13-D-1.SNPFinalReports.txt	PPTC-KT-13-D	yes	yes	PPTC-KT-13-R.human.genes.fpkm_tracking	TARGET-50-PPT027-60A-01D-human	TARGET-50-PPT027	Diagnosis	Diagnosis	Renal	WT	solid	Yes
KT-14	P0150	yes	yes	yes	PPTC-KT-14-D-1.SNPFinalReports.txt	PPTC-KT-14-D	yes	yes	PPTC-KT-14-R.human.genes.fpkm_tracking	TARGET-52-PPT003-60A-01D-human	TARGET-52-PPT003	Relapse	Relapse	brain	MRT	brain	Yes
KT-18	P0151	yes	yes	yes	PPTC-KT-18-D.SNPFinalReports.txt	PPTC-KT-18-D	yes	yes	PPTC-KT-18-R.human.genes.fpkm_tracking	PPTC-KT-18-D-human	NA	Diagnosis	Diagnosis	Renal	WT	solid	Yes
KT-5	P0152	yes	no	no	NA	NA	yes	no	NA	TARGET-50-PPT024-60A-01D-human	TARGET-50-PPT024	Diagnosis	Diagnosis	Renal	WT	solid	Yes
KT-6	P0153	yes	yes	yes	PPTC-KT-6-D.SNPFinalReports.txt	PPTC-KT-6-D	yes	yes	PPTC-KT-6-R.human.genes.fpkm_tracking	PPTC-KT-6-D-human	NA	Diagnosis	Diagnosis	Renal	WT	solid	Yes
KT-8	P0154	yes	yes	yes	PPTC-KT-8-D-1.SNPFinalReports.txt	PPTC-KT-8-D	yes	yes	PPTC-KT-8-R.human.genes.fpkm_tracking	TARGET-52-PPT028-60A-01D-human	TARGET-52-PPT028	Diagnosis	Diagnosis	Renal	WT	solid	Yes
KT-9	P0155	yes	yes	yes	PPTC-KT-9-D.SNPFinalReports.txt	PPTC-KT-9-D	yes	yes	PPTC-KT-9-R.human.genes.fpkm_tracking	PPTC-KT-9-D-human	NA	Post-treatment	Post-treatment	Renal	WT	solid	Yes
MLL-1	P0156	yes	yes	yes	PPTC-AF16-XTP1-B-1-0-D-1.SNPFinalReports.txt	PPTC-AF16-XTP1-B-1-0-D	yes	yes	PPTC-MLL-1-R.human.genes.fpkm_tracking	PPTC-AF16-XTP1-B-1-0-D-human	TARGET-10-PPT102	Diagnosis	Diagnosis	leukemia	ALAL	leukemia	Yes
MLL-14	P0157	yes	yes	yes	PPTC-MLL-14-D-1.SNPFinalReports.txt	PPTC-MLL-14-D	yes	yes	PPTC-MLL-14-R.human.genes.fpkm_tracking	TARGET-10-PPT109-60A-01D-human	TARGET-10-PPT109	Diagnosis	Diagnosis	leukemia	ALAL	leukemia	Yes, Partial
MLL-2	P0158	yes	yes	yes	PPTC-MLL-2-D-1.SNPFinalReports.txt	PPTC-MLL-2-D	yes	yes	PPTC-MLL-2-R.human.genes.fpkm_tracking	TARGET-10-PPT103-60A-01D-human	TARGET-10-PPT103	Diagnosis	Diagnosis	leukemia	ALAL	leukemia	Yes
MLL-3	P0159	yes	yes	yes	PPTC-MLL-3-D-1.SNPFinalReports.txt	PPTC-MLL-3-D	yes	yes	PPTC-MLL-3-R.human.genes.fpkm_tracking	TARGET-10-PPT104-60A-01D-human	TARGET-10-PPT104	Diagnosis	Diagnosis	leukemia	ALAL	leukemia	Yes
MLL-5	P0160	yes	yes	yes	PPTC-MLL-5-D-1.SNPFinalReports.txt	PPTC-MLL-5-D	yes	yes	PPTC-MLL-5-R.human.genes.fpkm_tracking	TARGET-10-PPT105-60A-01D-human	TARGET-10-PPT105	Diagnosis	Diagnosis	leukemia	ALAL	leukemia	Yes
MLL-6	P0161	yes	yes	yes	PPTC-MLL-6-D-1.SNPFinalReports.txt	PPTC-MLL-6-D	yes	yes	PPTC-MLL-6-R.human.genes.fpkm_tracking	TARGET-10-PPT106-60A-01D-human	TARGET-10-PPT106	Diagnosis	Diagnosis	leukemia	ALAL	leukemia	Yes
MLL-7	P0162	yes	yes	yes	PPTC-MLL-7-D-1.SNPFinalReports.txt	PPTC-MLL-7-D	yes	yes	PPTC-MLL-7-R.human.genes.fpkm_tracking	TARGET-10-PPT107-60A-01D-human	TARGET-10-PPT107	Diagnosis	Diagnosis	leukemia	ALAL	leukemia	Yes
MLL-8	P0163	yes	yes	yes	PPTC-MLL-8-D-1.SNPFinalReports.txt	PPTC-MLL-8-D	yes	yes	PPTC-MLL-8-R.human.genes.fpkm_tracking	TARGET-10-PPT108-60A-01D-human	TARGET-10-PPT108	Diagnosis	Diagnosis	leukemia	ALAL	leukemia	Yes
MLL-86	P0164	yes	yes	yes	PPTC-ALL-86-D.SNPFinalReports.txt	PPTC-ALL-86-D	yes	yes	PPTC-ALL-86-R.human.genes.fpkm_tracking	PPTC-ALL-86-D-human	NA	Relapse	Relapse	leukemia	ALAL	leukemia	Yes
NB-1382	P0165	yes	yes	yes	PPTC-NB-1382-D-1.SNPFinalReports.txt	PPTC-NB-1382-D	yes	yes	PPTC-NB-1382-R.human.genes.fpkm_tracking	TARGET-30-PPT065-61A-01D-human	TARGET-30-PPT065	Progressing Disease	Relapse	Neuroblastoma	NBL	solid	Yes
NB-1643	P0166	yes	yes	yes	PPTC-NB-1643-D-1.SNPFinalReports.txt	PPTC-NB-1643-D	yes	yes	PPTC-NB-1643-R.human.genes.fpkm_tracking	TARGET-30-PPT064-61A-01D-human	TARGET-30-PPT064	Diagnosis	Diagnosis	Neuroblastoma	NBL	solid	Yes
NB-1691	P0167	yes	yes	yes	PPTC-NB-1691-D-1.SNPFinalReports.txt	PPTC-NB-1691-D	yes	yes	PPTC-NB-1691-R.human.genes.fpkm_tracking	TARGET-30-PPT061-61A-01D-human	TARGET-30-PPT061	Progressing Disease	Relapse	Neuroblastoma	NBL	solid	Yes
NB-1771	P0168	yes	yes	yes	PPTC-NB-1771-D-1.SNPFinalReports.txt	PPTC-NB-1771-D	yes	yes	PPTC-NB-1771-R.human.genes.fpkm_tracking	TARGET-30-PPT060-61A-01D-human	TARGET-30-PPT060	Diagnosis	Diagnosis	Neuroblastoma	NBL	solid	Yes
NB-EBc1	P0169	yes	yes	yes	PPTC-NB-EBc1-D-1.SNPFinalReports.txt	PPTC-NB-EBc1-D	yes	yes	PPTC-NB-EBc1-R.human.genes.fpkm_tracking	TARGET-30-PPT062-61A-01D-human	TARGET-30-PPT062	Progressing Disease	Relapse	Neuroblastoma	NBL	solid	Yes
NB-Fly-623m	P0170	yes	yes	yes	PPTC-Fly-623m-D.SNPFinalReports.txt	PPTC-Fly-623m-D	yes	yes	PPTC-Fly-623m-R.human.genes.fpkm_tracking	PPTC-Fly-623m-D-human	NA	Relapse	Relapse	Neuroblastoma	NBL	solid	Yes
NB-SD	P0171	yes	yes	yes	PPTC-NB-SD-D-1.SNPFinalReports.txt	PPTC-NB-SD-D	yes	yes	PPTC-NB-SD-R.human.genes.fpkm_tracking	TARGET-30-PPT059-61A-01D-human	TARGET-30-PPT059	Progressing Disease	Relapse	Neuroblastoma	NBL	solid	Yes
NCH-ARMS-2-NCH-S13-7484	P0172	yes	yes	yes	PPTC-NCH-S13-7484-D.SNPFinalReports.txt	PPTC-NCH-S13-7484-D	yes	yes	PPTC-NCH-S13-7484-R.human.genes.fpkm_tracking	PPTC-NCH-S13-7484-D-human	NA	Unknown	Unknown	Soft sarcoma	ARMS	solid	Yes
NCH-CA-1	P0173	yes	yes	yes	PPTC-NCH-CA-1-D.SNPFinalReports.txt	PPTC-NCH-CA-1-D	yes	yes	PPTC-NCH-CA-1-R.human.genes.fpkm_tracking	PPTC-NCH-CA-1-D-human	NA	Diagnosis	Diagnosis	Soft sarcoma	SCUP	solid	Yes
NCH-CA-2	P0173	yes	yes	yes	PPTC-NCH-CA-2-D.SNPFinalReports.txt	PPTC-NCH-CA-2-D	yes	yes	PPTC-NCH-CA-2-R.human.genes.fpkm_tracking	PPTC-NCH-CA-2-D-human	NA	Relapse	Relapse	Soft sarcoma	SCUP	solid	Yes
NCH-CA-3	P0174	yes	yes	yes	PPTC-NCH-CA-3-D.SNPFinalReports.txt	PPTC-NCH-CA-3-D	yes	yes	PPTC-NCH-CA-3-R.human.genes.fpkm_tracking	PPTC-NCH-CA-3-D-human	NA	Diagnosis	Diagnosis	Soft sarcoma	COADREAD	solid	Yes
NCH-CCS-1	P0175	yes	yes	yes	PPTC-NCH-CCS-1-D.SNPFinalReports.txt	PPTC-NCH-CCS-1-D	yes	yes	PPTC-NCH-CCS-1-R.human.genes.fpkm_tracking	PPTC-NCH-CCS-1-D-human	NA	Relapse	Relapse	Soft sarcoma	CCS	solid	Yes
NCH-ERMS-1-NCH-RMS-1	P0176	yes	yes	yes	PPTC-NCH-RMS-1-D.SNPFinalReports.txt	PPTC-NCH-RMS-1-D	yes	yes	PPTC-NCH-RMS-1-R.human.genes.fpkm_tracking	PPTC-NCH-RMS-1-D-human	NA	Diagnosis	Diagnosis	Soft sarcoma	ERMS	solid	Yes
NCH-EWS-1	P0177	yes	no	yes	PPTC-NCH-EWS-1-D.SNPFinalReports.txt	PPTC-NCH-EWS-1-D	yes	no	NA	PPTC-NCH-EWS-1-D-human	NA	Relapse	Relapse	bone sarcoma	ES	solid	Yes
NCH-HEP1	P0178	yes	yes	yes	PPTC-NCH-HEP-1-D-1.SNPFinalReport.txt	PPTC-NCH-HEP-1-D	yes	yes	PPTC-NCH-HEP-1-R.human.genes.fpkm_tracking	PPTC-NCH-HEP-1-D-human	NA	Diagnosis	Diagnosis	Renal	LIHB	solid	Yes
NCH-MB-1	P0179	yes	yes	yes	PPTC-NCH-MB-1-D-1.SNPFinalReport.txt	PPTC-NCH-MB-1-D	yes	yes	PPTC-NCH-MB-1-R.human.genes.fpkm_tracking	PPTC-NCH-MB-1-D-human	NA	Diagnosis	Diagnosis	brain	MBL	brain	Yes
NCH-MN-1	P0180	yes	yes	yes	PPTC-NCH-MN-1-D.SNPFinalReports.txt	PPTC-NCH-MN-1-D	yes	yes	PPTC-NCH-MN-1-R.human.genes.fpkm_tracking	PPTC-NCH-MN-1-D-human	NA	Diagnosis	Diagnosis	brain	ASTR	brain	Yes
NCH-NB-1	P0181	yes	yes	yes	PPTC-NCH-NB-1-D.SNPFinalReports.txt	PPTC-NCH-NB-1-D	yes	yes	PPTC-NCH-NB-1-R.human.genes.fpkm_tracking	PPTC-NCH-NB-1-D-human	NA	Diagnosis	Diagnosis	Neuroblastoma	NBL	solid	Yes
NCH-OS-1	P0182	yes	yes	yes	PPTC-NCH-OS-1-D.SNPFinalReports.txt	PPTC-NCH-OS-1-D	yes	yes	PPTC-NCH-OS-1-R.human.genes.fpkm_tracking	PPTC-NCH-OS-1-D-human	NA	Diagnosis	Diagnosis	Osteosarcoma	OS	solid	Yes
NCH-PXA-1	P0183	yes	yes	yes	PPTC-NCH-PXA-1-D-1.SNPFinalReport.txt	PPTC-NCH-PXA-1-D	yes	yes	PPTC-NCH-PXA-1-R.human.genes.fpkm_tracking	PPTC-NCH-PXA-1-D-human	NA	Diagnosis	Diagnosis	brain	ASTR	brain	Yes
NCH-RBD-1	P0184	yes	no	yes	PPTC-NCH-RBD-1-D-1.SNPFinal	PPTC-NCH-RBD-1-D	yes	no	NA	PPTC-NCH-RBD-1-D-human	NA	Unknown	Unknown	brain	MRT	brain	Yes
NCH-RBD-2	P0185	yes	yes	yes	PPTC-NCH-RBD-2-D-1.SNPFinal	PPTC-NCH-RBD-2-D	yes	yes	PPTC-NCH-RBD-2-R.human.genes.fpkm_tracking	PPTC-NCH-RBD-2-D-human	NA	Unknown	Unknown	brain	MRT	brain	Yes
NCH-RBD-4	P0186	yes	yes	yes	PPTC-NCH-RBD-4-D-1.SNPFinal	PPTC-NCH-RBD-4-D	yes	yes	PPTC-NCH-RBD-4-R.human.genes.fpkm_tracking	PPTC-NCH-RBD-4-D-human	NA	Diagnosis	Diagnosis	brain	ATRT	brain	Yes
NCH-WT-4	P0187	yes	yes	yes	PPTC-NCH-WT-4-D.SNPFinalReports.txt	PPTC-NCH-WT-4-D	yes	yes	PPTC-NCH-WT-4-R.human.genes.fpkm_tracking	PPTC-NCH-WT-4-D-human	NA	Diagnosis	Diagnosis	Renal	WT	solid	Yes
NCH-WT-5	P0188	yes	yes	yes	PPTC-NCH-WT-5-D.SNPFinalReports.txt	PPTC-NCH-WT-5-D	yes	yes	PPTC-NCH-WT-5-R.human.genes.fpkm_tracking	PPTC-NCH-WT-5-D-human	NA	Diagnosis	Diagnosis	Renal	WT	solid	Yes
NCH-WT-6-S13-1506	P0189	yes	yes	yes	PPTC-NCH-WT-6-D.SNPFinalReports.txt	PPTC-NCH-WT-6-D	yes	yes	PPTC-NCH-WT-6-R.human.genes.fpkm_tracking	PPTC-NCH-WT-6-D-human	NA	Diagnosis	Diagnosis	Renal	WT	solid	Yes
NCH-WT-7	P0190	yes	yes	yes	PPTC-NCH-WT-7-D.SNPFinalReports.txt	PPTC-NCH-WT-7-D	yes	yes	PPTC-NCH-WT-7-R.human.genes.fpkm_tracking	PPTC-NCH-WT-7-D-human	NA	Relapse	Relapse	Renal	WT	solid	Yes
NCH-WT-8-S13-3700	P0191	yes	yes	yes	PPTC-NCH-WT-8-D.SNPFinalReports.txt	PPTC-NCH-WT-8-D	yes	yes	PPTC-NCH-WT-8-R.human.genes.fpkm_tracking	PPTC-NCH-WT-8-D-human	NA	Diagnosis	Diagnosis	Renal	WT	solid	Yes
NCI-ASPS	P0192	yes	yes	yes	PPTC-NCI-ASPS-D.SNPFinalReports.txt	PPTC-NCI-ASPS-D	yes	yes	PPTC-NCI-ASPS-R.human.genes.fpkm_tracking	PPTC-NCI-ASPS-D-human	NA	Unknown	Unknown	Soft sarcoma	ASPS	solid	Yes
OS-1	P0193	yes	yes	yes	PPTC-OS-1-D-1.SNPFinalReports.txt	PPTC-OS-1-D	yes	yes	PPTC-OS-1-R.human.genes.fpkm_tracking	TARGET-40-PPT067-60A-01D-human	TARGET-40-PPT067	Diagnosis	Diagnosis	Osteosarcoma	OS	solid	Yes
OS-17	P0194	yes	no	yes	PPTC-OS-17-D-1.SNPFinalReports.txt	PPTC-OS-17-D	yes	no	NA	TARGET-40-PPT070-60A-01D-human	TARGET-40-PPT070	Diagnosis	Diagnosis	Osteosarcoma	OS	solid	Yes
OS-2	P0195	yes	yes	yes	PPTC-OS-2-D-1.SNPFinalReports.txt	PPTC-OS-2-D	yes	yes	PPTC-OS-2-R.human.genes.fpkm_tracking	TARGET-40-PPT068-60A-01D-human	TARGET-40-PPT068	Diagnosis	Diagnosis	Osteosarcoma	OS	solid	Yes
OS-25	P0196	yes	no	no	NA	NA	yes	no	NA	TARGET-40-PPT074-60A-01D-human	TARGET-40-PPT074	Diagnosis	Diagnosis	Osteosarcoma	OS	solid	Yes
OS-29	P0197	yes	yes	yes	PPTC-OS-29-D-1.SNPFinalReports.txt	PPTC-OS-29-D	yes	yes	PPTC-OS-29-R.human.genes.fpkm_tracking	TARGET-40-PPT071-60A-01D-human	TARGET-40-PPT071	Relapse	Relapse	Osteosarcoma	OS	solid	Yes
OS-31	P0198	yes	yes	yes	PPTC-OS-31-D-1.SNPFinalReports.txt	PPTC-OS-31-D	yes	yes	PPTC-OS-31-R.human.genes.fpkm_tracking	TARGET-40-PPT072-60A-01D-human	TARGET-40-PPT072	Diagnosis	Diagnosis	Osteosarcoma	OS	solid	Yes
OS-32	P0199	yes	yes	yes	PPTC-OS-32-D.SNPFinalReports.txt	PPTC-OS-32-D	yes	yes	PPTC-OS-32-R.human.genes.fpkm_tracking	PPTC-OS-32-D-human	TARGET-40-PPT075	Diagnosis	Diagnosis	Osteosarcoma	OS	solid	Yes
OS-33	P0200	yes	yes	yes	PPTC-OS-33-D-1.SNPFinalReports.txt	PPTC-OS-33-D	yes	yes	PPTC-OS-33-R.human.genes.fpkm_tracking	TARGET-40-PPT073-60A-01D-human	TARGET-40-PPT073	Diagnosis	Diagnosis	Osteosarcoma	OS	solid	Yes
OS-34	P0201	yes	yes	yes	PPTC-OS-34-D-1.SNPFinalReports.txt	PPTC-OS-34-D	yes	yes	PPTC-OS-34-R.human.genes.fpkm_tracking	TARGET-40-PPT076-60A-01D-human	TARGET-40-PPT076	Diagnosis	Diagnosis	Osteosarcoma	OS	solid	Yes
OS-34-SJ	P0201	yes	yes	yes	PPTC-OS-34-SJ-D.SNPFinalReports.txt	PPTC-OS-34-SJ-D	yes	yes	PPTC-OS-34-SJ-R.human.genes.fpkm_tracking	PPTC-OS-34-SJ-D-human	NA	Diagnosis	Diagnosis	Osteosarcoma	OS	solid	Yes
OS-36	P0199	yes	no	no	NA	NA	yes	no	NA	TARGET-40-PPT077-60A-01D-human	TARGET-40-PPT077	Relapse	Relapse	Osteosarcoma	OS	solid	Yes
OS-36-SJ	P0199	yes	no	yes	PPTC-OS-36-SJ-D.SNPFinalReports.txt	PPTC-OS-36-SJ-D	yes	no	NA	PPTC-OS-36-SJ-D-human	NA	Relapse	Relapse	Osteosarcoma	OS	solid	Yes
OS-41	P0202	yes	yes	yes	PPTC-OS-41-D.SNPFinalReports.txt	PPTC-OS-41-D	yes	yes	PPTC-OS-41-R.human.genes.fpkm_tracking	PPTC-OS-41-D-human	NA	Diagnosis	Diagnosis	Osteosarcoma	OS	solid	Yes
OS-42	P0203	yes	yes	yes	PPTC-OS-42-D.SNPFinalReports.txt	PPTC-OS-42-D	yes	yes	PPTC-OS-42-R.human.genes.fpkm_tracking	PPTC-OS-42-D-human	NA	Relapse	Relapse	Osteosarcoma	OS	solid	Yes
OS-43-TPMX	P0204	yes	yes	yes	PPTC-OS-43-TPMX-D-1.SNPFinalReports.txt	PPTC-OS-43-TPMX-D	yes	yes	PPTC-OS-43-TPMX-R.human.genes.fpkm_tracking	TARGET-40-PPT078-60A-01D-human	TARGET-40-PPT078	Diagnosis	Diagnosis	Osteosarcoma	OS	solid	Yes
OS-44	P0205	yes	yes	yes	PPTC-OS-44-D.SNPFinalReports.txt	PPTC-OS-44-D	yes	yes	PPTC-OS-44-R.human.genes.fpkm_tracking	PPTC-OS-44-D-human	NA	Post-treatment	Post-treatment	Osteosarcoma	OS	solid	Yes
OS-44-KPDX-x	P0206	yes	yes	yes	PPTC-OS-44-KPDX-x-D-1.SNPFinalReports.txt	PPTC-OS-44-KPDX-x-D	yes	yes	PPTC-OS-44-KPDX-x-R.human.genes.fpkm_tracking	TARGET-40-PPT079-60A-01D-human	TARGET-40-PPT079	Diagnosis	Diagnosis	Osteosarcoma	OS	solid	Yes
OS-45-TSX-pr1	P0207	yes	yes	yes	PPTC-OS-45-TSXpr1-D-1.SNPFinalReports.txt	PPTC-OS-45-TSXpr1-D	yes	yes	PPTC-OS-45-TSXpr1-R.human.genes.fpkm_tracking	TARGET-40-PPT080-60A-01D-human	TARGET-40-PPT080	Diagnosis	Diagnosis	Osteosarcoma	OS	solid	Yes
OS-46	P0208	yes	yes	yes	PPTC-OS-46-D.SNPFinalReports.txt	PPTC-OS-46-D	yes	yes	PPTC-OS-46-R.human.genes.fpkm_tracking	PPTC-OS-46-D-human	NA	Diagnosis	Diagnosis	Osteosarcoma	OS	solid	Yes
OS-46-AOX	P0209	yes	yes	yes	PPTC-OS-46-AOX-D.SNPFinalReports.txt	PPTC-OS-46-AOX-D	yes	yes	PPTC-OS-46-AOX-R.human.genes.fpkm_tracking	PPTC-OS-46-AOX-D-human	NA	Diagnosis	Diagnosis	Osteosarcoma	OS	solid	Yes
OS-47-SJ	P0210	yes	yes	yes	PPTC-OS-47-SJ-D.SNPFinalReports.txt	PPTC-OS-47-SJ-D	yes	yes	PPTC-OS-47-SJ-R.human.genes.fpkm_tracking	PPTC-OS-47-SJ-D-human	NA	Diagnosis	Diagnosis	Osteosarcoma	OS	solid	Yes
OS-48	P0211	yes	yes	yes	PPTC-OS-48-D.SNPFinalReports.txt	PPTC-OS-48-D	yes	yes	PPTC-OS-48-R.human.genes.fpkm_tracking	PPTC-OS-48-D-human	NA	Unknown	Unknown	Osteosarcoma	OS	solid	Yes
OS-49-SJ	P0212	yes	yes	yes	PPTC-OS-49-SJ-D.SNPFinalReports.txt	PPTC-OS-49-SJ-D	yes	yes	PPTC-OS-49-SJ-R.human.genes.fpkm_tracking	PPTC-OS-49-SJ-D-human	NA	Diagnosis	Diagnosis	Osteosarcoma	OS	solid	Yes
OS-49-STTX-sc	P0213	yes	yes	yes	PPTC-OS-49-STTX-sc-D-1.SNPFinalReports.txt	PPTC-OS-49-STTX-sc-D	yes	yes	PPTC-OS-49-STTX-sc-R.human.genes.fpkm_tracking	PPTC-OS-49-STTX-sc-D-human	TARGET-40-PPT081	Diagnosis	Diagnosis	Osteosarcoma	OS	solid	Yes
OS-50-SJ	P0214	yes	no	yes	PPTC-OS-50-SJ-D.SNPFinalReports.txt	PPTC-OS-50-SJ-D	yes	no	NA	PPTC-OS-50-SJ-D-human	NA	Relapse	Relapse	Osteosarcoma	OS	solid	Yes
OS-51-CHLX	P0215	yes	yes	yes	PPTC-OS-51-CHLX-D-1.SNPFinalReports.txt	PPTC-OS-51-CHLX-D	no	yes	PPTC-OS-51-CHLX-R.human.genes.fpkm_tracking	NA	NA	Post-treatment	Post-treatment	Osteosarcoma	OS	solid	Yes
OS-52-SJ	P0216	yes	yes	yes	PPTC-OS-52-SJ-D.SNPFinalReports.txt	PPTC-OS-52-SJ-D	yes	yes	PPTC-OS-52-R.human.genes.fpkm_tracking	PPTC-OS-52-SJ-D-human	NA	Diagnosis	Diagnosis	Osteosarcoma	OS	solid	Yes
OS-54-OHS-x	P0217	yes	yes	yes	PPTC-OS-54-OHS-x-D-1.SNPFinalReports.txt	PPTC-OS-54-OHS-x-D	yes	yes	PPTC-OS-54-OHS-x-R.human.genes.fpkm_tracking	TARGET-40-PPT084-60A-01D-human	TARGET-40-PPT084	Diagnosis	Diagnosis	Osteosarcoma	OS	solid	Yes
OS-54-SJ	P0218	yes	yes	yes	PPTC-OS-54-SJ-D.SNPFinalReports.txt	PPTC-OS-54-SJ-D	yes	yes	PPTC-OS-54-SJ-R.human.genes.fpkm_tracking	PPTC-OS-54-SJ-D-human	NA	Diagnosis	Diagnosis	Osteosarcoma	OS	solid	Yes
OS-55	P0219	yes	yes	yes	PPTC-OS-55-D.SNPFinalReports.txt	PPTC-OS-55-D	yes	yes	PPTC-OS-55-R.human.genes.fpkm_tracking	PPTC-OS-55-D-human	NA	Unknown	Unknown	Osteosarcoma	OS	solid	Yes, Partial
OS-55-SBX	P0220	yes	yes	yes	PPTC-OS-55-SBX-D.SNPFinalReports.txt	PPTC-OS-55-SBX-D	yes	yes	PPTC-OS-55-SBX-R.human.genes.fpkm_tracking	PPTC-OS-55-SBX-D-human	NA	Diagnosis	Diagnosis	Osteosarcoma	OS	solid	Yes
OS-56	P0221	yes	no	yes	PPTC-OS-56-D.SNPFinalReports.txt	PPTC-OS-56-D	yes	no	NA	PPTC-OS-56-D-human	NA	Diagnosis	Diagnosis	Osteosarcoma	OS	solid	Yes
OS-56-TTX	P0222	yes	yes	yes	PPTC-OS-56-TTX-D.SNPFinalReports.txt	PPTC-OS-56-TTX-D	yes	yes	PPTC-OS-56-TTX-R.human.genes.fpkm_tracking	PPTC-OS-56-TTX-D-human	NA	Diagnosis	Diagnosis	Osteosarcoma	OS	solid	Yes
OS-60	P0223	yes	yes	yes	PPTC-OS-60-D.SNPFinalReports.txt	PPTC-OS-60-D	yes	yes	PPTC-OS-60-R.human.genes.fpkm_tracking	PPTC-OS-60-D-human	NA	Relapse	Relapse	Osteosarcoma	OS	solid	Yes
OS-9	P0224	yes	yes	yes	PPTC-OS-9-D-1.SNPFinalReports.txt	PPTC-OS-9-D	no	yes	PPTC-OS-9-R.human.genes.fpkm_tracking	NA	TARGET-40-PPT069	Diagnosis	Diagnosis	Osteosarcoma	OS	solid	Yes
PAKHZT	P0225	yes	yes	yes	PPTC-TGT-020-D.SNPFinalReports.txt	PPTC-TGT-020-D	yes	yes	PPTC-TGT-020-R.human.genes.fpkm_tracking	PPTC-TGT-020-D-human	NA	Diagnosis	Diagnosis	leukemia	BLLBCRABL1L	leukemia	Yes
PAKRSL	P0226	yes	yes	yes	PPTC-TGT-047-D.SNPFinalReports.txt	PPTC-TGT-047-D	yes	yes	PPTC-TGT-047-R.human.genes.fpkm_tracking	PPTC-TGT-047-D-human	NA	Diagnosis	Diagnosis	leukemia	BLLBCRABL1L	leukemia	Yes
PAKSWW	P0227	yes	yes	yes	PPTC-TGT-052-D.SNPFinalReports.txt	PPTC-TGT-052-D	yes	yes	PPTC-TGT-052-R.human.genes.fpkm_tracking	PPTC-TGT-052-D-human	NA	Diagnosis	Diagnosis	leukemia	BLLBCRABL1L	leukemia	Yes
PAKVKK	P0228	yes	yes	yes	PPTC-TGT-065-D.SNPFinalReports.txt	PPTC-TGT-065-D	yes	yes	PPTC-TGT-065-R.human.genes.fpkm_tracking	PPTC-TGT-065-D-human	NA	Diagnosis	Diagnosis	leukemia	BLLBCRABL1L	leukemia	Yes
PAKYEP	P0229	yes	yes	yes	PPTC-AF1D-XTP1-B-1-0-D-1.SNPFinalReports.txt	PPTC-AF1D-XTP1-B-1-0-D	yes	yes	PPTC-AF1D-XTP1-B-1-0-R.human.genes.fpkm_tracking	PPTC-AF1D-XTP1-B-1-0-D-human	PAKYEP	Diagnosis	Diagnosis	leukemia	BLLBCRABL1L	leukemia	Yes
PALJDL	P0230	yes	yes	yes	PPTC-TGT-145-D.SNPFinalReports.txt	PPTC-TGT-145-D	yes	yes	PPTC-TGT-145-R.human.genes.fpkm_tracking	PPTC-TGT-145-D-human	NA	Diagnosis	Diagnosis	leukemia	BLLBCRABL1L	leukemia	Yes
PALKTY	P0231	yes	yes	yes	PPTC-TGT-151-D.SNPFinalReports.txt	PPTC-TGT-151-D	yes	yes	PPTC-TGT-151-R.human.genes.fpkm_tracking	PPTC-TGT-151-D-human	NA	Diagnosis	Diagnosis	leukemia	BLLBCRABL1L	leukemia	Yes
PALLSD	P0232	yes	yes	yes	PPTC-TGT-161-D.SNPFinalReports.txt	PPTC-TGT-161-D	yes	yes	PPTC-TGT-161-R.human.genes.fpkm_tracking	PPTC-TGT-161-D-human	NA	Diagnosis	Diagnosis	leukemia	BLLBCRABL1L	leukemia	Yes
PALNTB	P0233	yes	yes	yes	PPTC-TGT-174-D.SNPFinalReports.txt	PPTC-TGT-174-D	yes	yes	PPTC-TGT-174-R.human.genes.fpkm_tracking	PPTC-TGT-174-D-human	NA	Diagnosis	Diagnosis	leukemia	BLL	leukemia	Yes
PALTWS	P0234	yes	yes	yes	PPTC-TGT-196-D.SNPFinalReports.txt	PPTC-TGT-196-D	yes	yes	PPTC-TGT-196-R.human.genes.fpkm_tracking	PPTC-TGT-196-D-human	NA	Diagnosis	Diagnosis	leukemia	BLL	leukemia	Yes
PAMDRM	P0235	yes	yes	yes	PPTC-TGT-258-D.SNPFinalReports.txt	PPTC-TGT-258-D	yes	yes	PPTC-TGT-258-R.human.genes.fpkm_tracking	PPTC-TGT-258-D-human	NA	Diagnosis	Diagnosis	leukemia	BLLBCRABL1L	leukemia	Yes
Rh-10	P0236	yes	yes	yes	PPTC-Rh10-D-1.SNPFinalReports.txt	PPTC-Rh10-D	yes	yes	PPTC-Rh10-R.human.genes.fpkm_tracking	TARGET-80-PPT042-60A-01D-human	TARGET-80-PPT042	Relapse	Relapse	Soft sarcoma	ARMS	solid	Yes
Rh-12	P0237	yes	yes	yes	PPTC-Rh-12-D-1.SNPFinalReports.txt	PPTC-Rh-12-D	yes	yes	PPTC-Rh-12-R.human.genes.fpkm_tracking	TARGET-80-PPT050-60A-01D-human	TARGET-80-PPT050	Diagnosis	Diagnosis	Soft sarcoma	ERMS	solid	Yes
Rh-30	P0238	yes	yes	yes	PPTC-Rh30-D-1.SNPFinalReports.txt	PPTC-Rh30-D	yes	yes	PPTC-Rh30-R.human.genes.fpkm_tracking	TARGET-80-PPT045-60A-01D-human	TARGET-80-PPT045	Diagnosis	Diagnosis	Soft sarcoma	ARMS	solid	Yes
Rh-30R	P0238	yes	yes	yes	PPTC-Rh30R-D-1.SNPFinalReports.txt	PPTC-Rh30R-D	yes	yes	PPTC-Rh30R-R.human.genes.fpkm_tracking	TARGET-80-PPT046-60A-01D-human	TARGET-80-PPT046	Relapse	Relapse	Soft sarcoma	ARMS	solid	Yes
Rh-36	P0239	yes	yes	yes	PPTC-Rh36-D-1.SNPFinalReports.txt	PPTC-Rh36-D	yes	yes	PPTC-Rh36-R.human.genes.fpkm_tracking	TARGET-80-PPT047-60A-01D-human	TARGET-80-PPT047	Relapse	Relapse	Soft sarcoma	ERMS	solid	Yes
Rh-41	P0240	yes	yes	yes	PPTC-Rh41-D-1.SNPFinalReports.txt	PPTC-Rh41-D	yes	yes	PPTC-Rh41-R.human.genes.fpkm_tracking	TARGET-80-PPT048-60A-01D-human	TARGET-80-PPT048	Relapse	Relapse	Soft sarcoma	ARMS	solid	Yes
Rh-65	P0241	yes	yes	yes	PPTC-Rh65-D-1.SNPFinalReports.txt	PPTC-Rh65-D	yes	yes	PPTC-Rh65-R.human.genes.fpkm_tracking	TARGET-80-PPT049-60A-01D-human	TARGET-80-PPT049	Relapse	Relapse	Soft sarcoma	ARMS	solid	Yes
Rh-70	P0242	yes	yes	yes	PPTC-Rh-70-D.SNPFinalReports.txt	PPTC-Rh-70-D	yes	yes	PPTC-Rh-70-R.human.genes.fpkm_tracking	PPTC-Rh-70-D-human	TARGET-80-PPT052	Diagnosis	Diagnosis	Soft sarcoma	ERMS	solid	Yes
SK-NEP-1	P0243	yes	yes	yes	PPTC-SK-NEP-1-D-1.SNPFinalReports.txt	PPTC-SK-NEP-1-D	yes	yes	PPTC-SK-NEP-1-R.human.genes.fpkm_tracking	TARGET-41-PPT037-61A-01D-human	TARGET-41-PPT037	Relapse	Relapse	bone sarcoma	ES	solid	Yes
TC-71	P0244	yes	yes	yes	PPTC-TC-71-D-1.SNPFinalReports.txt	PPTC-TC-71-D	yes	yes	PPTC-TC-71-R.human.genes.fpkm_tracking	TARGET-41-PPT038-61A-01D-human	TARGET-41-PPT038	Relapse	Relapse	bone sarcoma	ES	solid	Yes
