# Supplementary material for: Genomic Profiling of Childhood Tumor Patient-Derived Xenograft Models to Enable Rational Clinical Trial Design
Source: Cell Rep. Author manuscript; Available in PMC 2019 Nov 27. (PMC6880934; doi:10.1016/j.celrep.2019.09.071)
Supplement: 5 [file NIHMS1542708-supplement-5.xlsx]

## Sheet: classifier_scores
Model	ras_score	tp53_score	nf1_score	ras_shuffle	tp53_shuffle	nf1_shuffle
ALL-102	0.524098	0.430674	0.504012	0.578858	0.371647	0.557121
ALL-105	0.417246	0.505113	0.442152	0.315399	0.302545	0.425273
ALL-106	0.446739	0.342593	0.409099	0.529298	0.653105	0.419371
ALL-107	0.368172	0.418647	0.449422	0.503032	0.497139	0.467002
ALL-108	0.438261	0.450736	0.446484	0.528116	0.501936	0.515667
ALL-11	0.40157	0.411577	0.396335	0.569024	0.683953	0.433495
ALL-115	0.457412	0.344458	0.425786	0.441578	0.376275	0.490254
ALL-116	0.646875	0.260102	0.495379	0.572797	0.577038	0.458189
ALL-117	0.358842	0.378074	0.437421	0.562006	0.306081	0.518802
ALL-118	0.54719	0.27454	0.457152	0.471852	0.415885	0.407532
ALL-121	0.592116	0.672223	0.437699	0.590305	0.686357	0.334406
ALL-122	0.332634	0.650154	0.466613	0.585769	0.750913	0.494115
ALL-123	0.453581	0.335333	0.393715	0.326187	0.533905	0.437162
ALL-16	0.460291	0.430653	0.464638	0.408428	0.667029	0.560183
ALL-17	0.425645	0.319881	0.469499	0.407368	0.345793	0.441878
ALL-26	0.405164	0.59838	0.40729	0.473917	0.573769	0.432203
ALL-28	0.401838	0.238655	0.342791	0.499048	0.640921	0.48329
ALL-29	0.346595	0.420102	0.4541	0.565515	0.490935	0.48671
ALL-33	0.442494	0.419529	0.473648	0.505007	0.535034	0.33963
ALL-39	0.395511	0.321155	0.472429	0.392126	0.469224	0.454404
ALL-43	0.529501	0.304609	0.46879	0.520502	0.610496	0.571004
ALL-46	0.437297	0.618633	0.433638	0.457321	0.503956	0.410394
ALL-51	0.551203	0.353294	0.461916	0.553786	0.456947	0.600226
ALL-52	0.477093	0.239399	0.494497	0.450791	0.60984	0.500005
ALL-53	0.316751	0.373181	0.411622	0.431777	0.275762	0.40685
ALL-54	0.490913	0.514626	0.446403	0.459579	0.702829	0.408061
ALL-55	0.68287	0.0932731	0.451155	0.43619	0.58916	0.498267
ALL-58	0.411758	0.386161	0.413254	0.483384	0.393833	0.591079
ALL-60	0.354442	0.279433	0.426479	0.318388	0.301702	0.470882
ALL-61	0.392027	0.532929	0.45505	0.361498	0.449289	0.567657
ALL-63	0.522158	0.544161	0.488393	0.482585	0.421517	0.547498
ALL-75	0.43938	0.475586	0.478547	0.5634	0.322749	0.505186
ALL-80	0.4313	0.588789	0.463293	0.47667	0.325754	0.645478
ALL-81	0.403444	0.541638	0.465376	0.714839	0.518386	0.764745
ALL-87	0.497778	0.553573	0.426287	0.466539	0.553737	0.368353
ALL-90	0.496392	0.115804	0.436711	0.233334	0.60595	0.570016
ALL-94	0.411881	0.309174	0.41522	0.418614	0.300248	0.503965
ALL-95	0.519187	0.250788	0.492035	0.501128	0.481606	0.559235
ALL-97	0.366687	0.480348	0.512031	0.544652	0.504363	0.489312
PAKYEP	0.387096	0.592902	0.450616	0.618826	0.566155	0.413125
ALL-02	0.443316	0.316616	0.412882	0.63573	0.741554	0.487739
ALL-03	0.704373	0.123663	0.506005	0.534187	0.642659	0.553189
ALL-04	0.434831	0.455784	0.422336	0.578407	0.638184	0.49175
ALL-07	0.435528	0.548029	0.464688	0.420773	0.783764	0.536052
ALL-08	0.510066	0.371802	0.489208	0.398364	0.537237	0.361829
ALL-10	0.413923	0.279796	0.455975	0.396131	0.568045	0.476625
ALL-19	0.614766	0.188242	0.504308	0.583391	0.522159	0.554834
ALL-25	0.363817	0.427156	0.463461	0.442683	0.494661	0.537251
ALL-27	0.497025	0.698215	0.541062	0.572928	0.419185	0.39786
ALL-30	0.548193	0.296488	0.460577	0.341417	0.634236	0.437958
ALL-31	0.50335	0.516082	0.38759	0.406272	0.587984	0.398326
ALL-32	0.529211	0.176365	0.480803	0.494243	0.4845	0.361135
ALL-42	0.566399	0.704706	0.428237	0.481997	0.510261	0.485422
ALL-47	0.502279	0.324451	0.551174	0.464112	0.335413	0.505469
ALL-50	0.53602	0.416191	0.442231	0.744018	0.829258	0.552085
ALL-56	0.558156	0.413166	0.492729	0.596678	0.262069	0.49661
ALL-57	0.333472	0.51661	0.481655	0.472056	0.673588	0.470856
ALL-59	0.575017	0.161564	0.323156	0.375884	0.316	0.40789
ALL-82	0.610216	0.696941	0.454355	0.501893	0.398071	0.481397
ALL-83	0.46019	0.726814	0.44711	0.644105	0.394937	0.47643
ALL-84	0.621845	0.253385	0.528633	0.424768	0.408723	0.544149
ALL-85	0.564103	0.529952	0.366436	0.479609	0.272056	0.369242
MLL-86	0.534772	0.112344	0.442715	0.485923	0.333889	0.434665
ALL-88	0.521151	0.476495	0.476891	0.591645	0.407093	0.51039
ALL-91	0.529559	0.48649	0.462325	0.342124	0.503115	0.629753
ALL-93	0.618446	0.358287	0.471249	0.552598	0.247875	0.57969
ASPS-KY	0.541293	0.817717	0.728694	0.362128	0.556981	0.602906
BT-27	0.338983	0.492757	0.408028	0.475641	0.621515	0.772947
BT-29	0.640089	0.187422	0.575938	0.755023	0.377085	0.588766
CHLA-258	0.622169	0.288729	0.532695	0.463487	0.544587	0.433778
CHLA-79	0.581875	0.619406	0.714764	0.529734	0.569087	0.569879
COG-N-415x	0.638483	0.17175	0.597844	0.668769	0.705736	0.497999
COG-N-421x	0.542781	0.391559	0.532304	0.285281	0.439506	0.505337
COG-N-424x	0.493488	0.197936	0.552244	0.330167	0.418556	0.458274
COG-N-426x-Felix-PDX	0.548742	0.748622	0.597504	0.419998	0.58032	0.591776
COG-N-440x	0.46455	0.181895	0.630872	0.551164	0.51381	0.623759
COG-N-452x	0.541636	0.373142	0.491296	0.353914	0.526326	0.472756
COG-N-453x	0.548899	0.450706	0.493501	0.380502	0.229894	0.400328
COG-N-471x	0.539379	0.689172	0.607215	0.363197	0.670542	0.584501
COG-N-480x	0.750628	0.466047	0.589802	0.655594	0.536759	0.517037
COG-N-496x	0.455168	0.891392	0.531796	0.692953	0.632134	0.578705
COG-N-519x	0.402109	0.715613	0.543569	0.40041	0.148341	0.515506
COG-N-549x	0.636062	0.55747	0.553048	0.469942	0.578531	0.4252
COG-N-557x	0.575813	0.498676	0.545281	0.427652	0.455017	0.525611
COG-N-560x	0.444799	0.158641	0.472424	0.444687	0.30576	0.510825
COG-N-561x	0.593558	0.337686	0.58708	0.440406	0.347792	0.648221
COG-N-564x	0.625554	0.338416	0.580855	0.815402	0.582382	0.521553
COG-N-589x	0.388285	0.475173	0.514362	0.626534	0.628764	0.563557
COG-N-590x	0.506351	0.579652	0.538983	0.528472	0.575342	0.591905
COG-N-603x	0.507893	0.397135	0.496258	0.32735	0.221251	0.510485
COG-N-619x	0.376622	0.546196	0.547052	0.57367	0.477428	0.487246
COG-N-620x	0.435006	0.41632	0.524837	0.586118	0.45085	0.430758
COG-N-623x	0.493837	0.424411	0.482449	0.33673	0.611356	0.548008
COG-N-624x	0.414658	0.455525	0.538389	0.710587	0.505132	0.398769
COG-N-625x	0.426277	0.383593	0.576131	0.402057	0.631583	0.50949
ES-1	0.526196	0.843728	0.451119	0.328674	0.667872	0.50206
ES-4	0.263261	0.363601	0.374422	0.568058	0.542838	0.451783
ES-6	0.473502	0.486373	0.346499	0.461966	0.401656	0.480733
ES-8	0.532159	0.610563	0.402571	0.501682	0.591794	0.477348
ETP-1	0.744602	0.696977	0.467373	0.642681	0.300969	0.544861
ETP-2	0.633265	0.448513	0.469042	0.397957	0.41844	0.573447
ETP-3	0.692748	0.405227	0.390923	0.494483	0.430291	0.547867
ETP-4	0.657543	0.319281	0.462188	0.566923	0.613617	0.518939
ETP-5	0.64832	0.19103	0.314893	0.49748	0.246431	0.497595
ETP-6	0.515531	0.084081	0.368786	0.4621	0.690311	0.50584
EW-5	0.49072	0.762377	0.566212	0.387057	0.415036	0.555952
EW-8	0.353226	0.691757	0.542618	0.560177	0.420315	0.538724
NB-Fly-623m	0.593145	0.425484	0.456637	0.50089	0.240376	0.465062
G401	0.728826	0.0834613	0.416658	0.626981	0.474996	0.475517
IBs-2373PNET	0.431587	0.660309	0.430897	0.435868	0.485924	0.523672
IBs-P1215DIPG	0.368793	0.667712	0.547608	0.6033	0.768029	0.838404
IBs-W0128DIPG	0.447971	0.612608	0.513958	0.308286	0.806832	0.483729
IC-1128GBM	0.173585	0.884568	0.531261	0.513235	0.652612	0.497658
IC-1425EPN	0.367792	0.333986	0.446066	0.412039	0.607957	0.483797
IC-1499EPB	0.239736	0.443583	0.544163	0.536898	0.504783	0.498081
IC-1621GBM	0.317325	0.1603	0.575457	0.695798	0.432707	0.536956
IC-2664PNET	0.396714	0.890375	0.508468	0.400743	0.386231	0.697378
IC-22909PNET-rIII	0.758188	0.193141	0.532467	0.705584	0.59985	0.371858
IC-3635PXA	0.892194	0.252588	0.765002	0.530365	0.758237	0.514166
IC-3752GBM	0.677059	0.817741	0.68354	0.356047	0.504184	0.499371
IC-6634GBM	0.895805	0.536689	0.661629	0.480448	0.351947	0.545198
IC-9320GCT	0.510884	0.174007	0.369395	0.348727	0.580009	0.618314
IC-9635EPN	0.107437	0.126782	0.545319	0.514761	0.391804	0.496222
IC-9811EPN	0.137688	0.347133	0.428983	0.457834	0.822208	0.520009
ICb-984MB	0.382029	0.216198	0.3609	0.868314	0.63639	0.597397
ICb-10614EPN	0.257136	0.386957	0.491374	0.63953	0.370906	0.576728
ICb-10593ATRT	0.416367	0.377351	0.429938	0.570609	0.600349	0.416749
ICb-1078MB	0.402355	0.61626	0.358313	0.474103	0.422916	0.563481
ICb-1140MB	0.429325	0.725417	0.515243	0.478043	0.443898	0.463702
ICb-1197MB	0.466641	0.567114	0.468082	0.592078	0.620414	0.509667
ICb-1338MB	0.354296	0.393256	0.439291	0.540518	0.56917	0.486947
ICb-1343ENB	0.504189	0.317241	0.504727	0.527639	0.526018	0.439844
ICb-1494MB	0.602879	0.435903	0.432636	0.414383	0.420905	0.60829
ICb-1595MB	0.517505	0.668465	0.416912	0.462353	0.625243	0.407436
ICB-1744MB	0.464048	0.68238	0.428946	0.587426	0.586389	0.427422
ICb-2002EPN	0.376464	0.582379	0.500841	0.413465	0.214214	0.589781
ICb-2123MB	0.379441	0.686939	0.475678	0.404895	0.739761	0.378129
ICb-2164MB	0.553215	0.6078	0.491532	0.614859	0.46947	0.508279
ICb-2555MB	0.58786	0.575524	0.445819	0.710483	0.675444	0.458972
ICb-3130MB	0.587708	0.509064	0.5014	0.367624	0.38648	0.432332
ICb-3400MB	0.18941	0.882276	0.416656	0.473685	0.6219	0.581229
ICb-5108ATRT	0.57733	0.194148	0.530123	0.454354	0.531878	0.522926
ICb-5323EPN	0.281443	0.467065	0.487195	0.351567	0.453071	0.483947
ICb-5610MB	0.565671	0.86483	0.394883	0.56412	0.580197	0.609776
ICb-8008MB	0.34991	0.703681	0.395495	0.540213	0.585476	0.516638
ICb-9508MB	0.422778	0.615058	0.515699	0.669686	0.544431	0.564239
ICb-9850PNET	0.708009	0.121831	0.559274	0.464207	0.450618	0.419684
ICb-J1017MB	0.607169	0.676634	0.420865	0.526433	0.571244	0.417854
ICb-L1115ATRT	0.443466	0.528986	0.379385	0.348714	0.483098	0.382209
ICb-S1129MB	0.51581	0.500733	0.51638	0.164987	0.530872	0.611677
IRS-68	0.768953	0.127716	0.675474	0.32557	0.372975	0.481777
IRS-56	0.540276	0.507208	0.487524	0.62434	0.622438	0.488854
KT-10	0.697965	0.425674	0.560896	0.580907	0.705336	0.379802
KT-11	0.560512	0.440059	0.471385	0.490297	0.386918	0.564135
KT-12	0.528873	0.0482062	0.494363	0.551073	0.559619	0.378239
KT-13	0.526583	0.82734	0.583991	0.430016	0.768188	0.476594
KT-14	0.508239	0.0387646	0.448044	0.337089	0.606994	0.51121
KT-18	0.673574	0.79035	0.515421	0.703767	0.296059	0.564235
KT-6	0.414805	0.301331	0.488204	0.489457	0.466442	0.455541
KT-8	0.528863	0.504929	0.46228	0.40242	0.208031	0.405273
KT-9	0.460163	0.948381	0.622401	0.372567	0.409277	0.54302
MLL-1	0.560624	0.162886	0.463751	0.654859	0.525374	0.526094
MLL-14	0.610446	0.0934422	0.435405	0.469126	0.566969	0.611453
MLL-2	0.410089	0.274895	0.4673	0.460119	0.690394	0.530133
MLL-3	0.57497	0.311009	0.479121	0.553274	0.694221	0.538272
MLL-5	0.509784	0.463042	0.439451	0.457495	0.541455	0.549444
MLL-6	0.345613	0.35291	0.475436	0.670998	0.685009	0.456463
MLL-7	0.424351	0.39484	0.468839	0.565271	0.328825	0.420393
MLL-8	0.460796	0.280236	0.467817	0.472494	0.573406	0.512409
NB-1382	0.849699	0.466779	0.58604	0.611959	0.653086	0.457714
NB-1643	0.629376	0.462864	0.583318	0.43691	0.514167	0.415626
NB-1691	0.541742	0.292296	0.424652	0.622787	0.44775	0.471609
NB-1771	0.653055	0.795919	0.655479	0.252553	0.114867	0.42396
NB-EBc1	0.646313	0.733573	0.646403	0.641256	0.571704	0.395393
NB-SD	0.568977	0.750599	0.621399	0.465532	0.647029	0.558996
NCH-CA-1	0.448617	0.0418369	0.508376	0.534978	0.172918	0.42107
NCH-CA-2	0.4498	0.800204	0.493073	0.544834	0.477428	0.530001
NCH-CA-3	0.518722	0.569766	0.872348	0.399794	0.486806	0.626581
NCH-CCS-1	0.725166	0.175405	0.514732	0.427766	0.153645	0.398155
NCH-HEP1	0.487333	0.491129	0.370971	0.482115	0.530609	0.421074
NCH-MB-1	0.469471	0.566955	0.387234	0.405827	0.380709	0.438547
NCH-MN-1	0.954317	0.25826	0.832519	0.407519	0.597153	0.512556
NCH-NB-1	0.411302	0.162098	0.697505	0.475344	0.416549	0.52268
NCH-OS-1	0.429969	0.812757	0.616074	0.401416	0.592097	0.407944
NCH-PXA-1	0.306621	0.950531	0.738794	0.405165	0.577288	0.423337
NCH-RBD-2	0.980707	0.38509	0.522942	0.490341	0.454303	0.479977
NCH-RBD-4	0.543025	0.0967952	0.542487	0.608897	0.427449	0.370432
NCH-ERMS-1-NCH-RMS-1	0.793007	0.556295	0.732668	0.501651	0.475542	0.526987
NCH-ARMS-2-NCH-S13-7484	0.405091	0.300042	0.410885	0.359606	0.484319	0.312591
NCH-WT-4	0.618565	0.390097	0.485916	0.749163	0.333487	0.476272
NCH-WT-5	0.614985	0.409682	0.519817	0.451199	0.345834	0.62917
NCH-WT-6-S13-1506	0.628856	0.337354	0.517684	0.356904	0.563239	0.427847
NCH-WT-7	0.624208	0.600574	0.517549	0.428005	0.633695	0.415035
NCH-WT-8-S13-3700	0.635193	0.43165	0.47086	0.559661	0.5736	0.474494
NCI-ASPS	0.574662	0.810141	0.62841	0.482945	0.202727	0.439409
OS-1	0.702255	0.943319	0.711573	0.492499	0.268003	0.474361
OS-2	0.404754	0.756944	0.618139	0.661395	0.590765	0.471127
OS-29	0.270001	0.812435	0.484164	0.645744	0.536907	0.508176
OS-31	0.277308	0.544951	0.375104	0.605316	0.404997	0.601638
OS-32	0.289784	0.842847	0.50373	0.472641	0.484125	0.515454
OS-33	0.325372	0.841576	0.576269	0.534495	0.158143	0.518812
OS-34	0.340488	0.842415	0.534442	0.422837	0.61315	0.502104
OS-34-SJ	0.400861	0.951862	0.543845	0.847348	0.474617	0.489315
OS-41	0.462335	0.824605	0.45908	0.573513	0.436508	0.49848
OS-42	0.239173	0.900886	0.486276	0.367482	0.205572	0.403563
OS-43-TPMX	0.233402	0.882821	0.628507	0.866903	0.560975	0.561022
OS-44-KPDX-x	0.827168	0.95196	0.527177	0.304684	0.704644	0.593575
OS-44	0.411209	0.876784	0.6093	0.615542	0.532118	0.50787
OS-45-TSX-pr1	0.384201	0.536805	0.565963	0.527648	0.457182	0.430318
OS-46-AOX	0.484252	0.633705	0.534935	0.613127	0.431316	0.52324
OS-46	0.546788	0.908927	0.501704	0.526079	0.37356	0.461042
OS-47-SJ	0.184985	0.660741	0.360632	0.46583	0.296909	0.392588
OS-48	0.0809481	0.880651	0.546021	0.347759	0.693992	0.529859
OS-49-SJ	0.957352	0.904864	0.837658	0.46188	0.598622	0.496761
OS-49-STTX-sc	0.402948	0.63074	0.544932	0.446459	0.406008	0.605048
OS-51-CHLX	0.461827	0.85496	0.52189	0.535841	0.660401	0.424868
OS-52-SJ	0.338596	0.687654	0.48694	0.51426	0.716348	0.507881
OS-54-OHS-x	0.526893	0.913138	0.599184	0.517579	0.798845	0.472725
OS-54-SJ	0.416476	0.803673	0.454706	0.365484	0.585899	0.47562
OS-55	0.339619	0.859386	0.626173	0.461687	0.461424	0.425772
OS-55-SBX	0.294979	0.464955	0.45281	0.351242	0.478409	0.529624
OS-56-TTX	0.734549	0.722868	0.6159	0.524441	0.450888	0.422158
OS-60	0.259032	0.789783	0.439457	0.532489	0.654738	0.507139
OS-9	0.360984	0.843645	0.475326	0.446176	0.356615	0.54318
Rh-12	0.714397	0.560772	0.6187	0.689485	0.663994	0.373801
Rh-70	0.54031	0.870571	0.652548	0.648756	0.340905	0.595598
Rh-10	0.51049	0.566033	0.460966	0.491827	0.602942	0.529455
Rh-30	0.543864	0.376307	0.437576	0.651205	0.399887	0.672431
Rh-30R	0.35207	0.679023	0.391286	0.364666	0.646339	0.435979
Rh-36	0.760564	0.510349	0.618575	0.588858	0.569242	0.604974
Rh-41	0.530842	0.54624	0.525793	0.418247	0.39948	0.446567
Rh-65	0.473538	0.274505	0.359037	0.438662	0.326547	0.677057
SK-NEP-1	0.567762	0.655292	0.49177	0.685648	0.468861	0.423786
TC-71	0.596934	0.85252	0.552696	0.260098	0.638218	0.481203
PAKHZT	0.41857	0.635525	0.465704	0.266901	0.801987	0.438208
PAKRSL	0.474955	0.519868	0.459119	0.660994	0.331414	0.502392
PAKSWW	0.539371	0.590212	0.470674	0.514816	0.425323	0.574382
PAKVKK	0.442977	0.513308	0.438473	0.691873	0.460536	0.468005
PALJDL	0.358155	0.542476	0.452318	0.475965	0.431544	0.574822
PALKTY	0.448143	0.333158	0.454291	0.358338	0.556165	0.45747
PALLSD	0.50187	0.258822	0.441604	0.541743	0.456315	0.512647
PALNTB	0.512471	0.495636	0.454633	0.370011	0.396668	0.6303
PALTWS	0.568135	0.589414	0.459976	0.586596	0.50042	0.512417
PAMDRM	0.50132	0.284882	0.437393	0.682449	0.619273	0.485422

## Sheet: osteo-tp53-evidence
Model	tp53_score	Alteration
NCH-OS-1	0.812757	RB1 Homozygous_Deletion, TP53 Hemizygous_Deletion
OS-1	0.943319	TP53 Hemizygous_Deletion, CDKN2A Amplification, RB1-MAP4 Fusion, MAP4-RB1 Fusion
OS-2	0.756944	TP53 Hemizygous_Deletion
OS-29	0.812435	TP53 Hemizygous_Deletion, TP53-REC114 Fusion
OS-31	0.544951	TP53 Hemizygous_Deletion, RB1 p.E137*, TP53-CLIC5 Fusion
OS-32	0.842847	TP53 Hemizygous_Deletion, TP53-TNR Fusion
OS-33	0.841576	RB1-RP11-165D7.3 Fusion, TP53 Homozygous_Deletion
OS-34	0.842415	TP53-RP11-770G2.2 Fusion
OS-34-SJ	0.951862	Unknown
OS-41	0.824605	TP53 p.F212fs, TP53 Hemizygous_Deletion
OS-42	0.900886	RB1 Homozygous_Deletion, TP53 Hemizygous_Deletion
OS-43-TPMX	0.882821	Unknown
OS-44	0.876784	TP53 p.R175H, RB1 p.FD570fs, TP53 Hemizygous_Deletion
OS-44-KPDX-x	0.95196	TP53 splice
OS-45-TSX-pr1	0.536805	TP53 Homozygous_Deletion, ATM p.E2294Q, RB1 p.Y728*
OS-46	0.908927	CDKN2A p.A9V, RB1 p.K653fs, TP53 p.H179Q, TP53 Hemizygous_Deletion
OS-46-AOX	0.633705	CDKN2A Homozygous_Deletion, MDM2 Amplification
OS-47-SJ	0.660741	TP53-NAA38 Fusion
OS-48	0.880651	TP53-RNF111 Fusion
OS-49-SJ	0.904864	TP53 Hemizygous_Deletion, CHEK2 Amplification, TP53-HPCA Fusion, MACF1-TP53 Fusion
OS-49-STTX-sc	0.63074	CDKN2A p.M2I, TP53 Hemizygous_Deletion
OS-51-CHLX	0.85496	Unknown
OS-52-SJ	0.687654	TP53 Homozygous_Deletion
OS-54-OHS-x	0.913138	TP53 p.E286K, RB1 p.Q395*
OS-54-SJ	0.803673	TP53 Homozygous_Deletion
OS-55	0.859386	RB1 p.-609fs, TP53 Hemizygous_Deletion, TP53 p.E285K
OS-55-SBX	0.464955	TP53 p.Q165*, RB1-LINC00462 Fusion
OS-56-TTX	0.722868	TP53 p.L194R
OS-60	0.789783	RB1-DLEU1 Fusion, TP53 p.K120*
OS-9	0.843645	TP53 Hemizygous_Deletion

## Sheet: mut-sigs
Model	Signature.1	Signature.2	Signature.3	Signature.4	Signature.5	Signature.6	Signature.7	Signature.8	Signature.9	Signature.10	Signature.11	Signature.12	Signature.13	Signature.14	Signature.15	Signature.16	Signature.17	Signature.18	Signature.19	Signature.20	Signature.21	Signature.22	Signature.23	Signature.24	Signature.25	Signature.26	Signature.27	Signature.28	Unknown
ALL-02	1	0	0	0	0	0	0	0	0	0	0	0	0	0	0	0	0	0	0	0	0	0	0	0	0	0	0	0	0
ALL-03	1	0	0	0	0	0	0	0	0	0	0	0	0	0	0	0	0	0	0	0	0	0	0	0	0	0	0	0	0
ALL-04	0.702262	0	0	0	0	0	0	0	0	0	0	0	0	0	0	0.175787	0	0	0	0.0650404	0	0	0	0	0	0	0	0	0.0569106
ALL-07	0.800017	0	0	0	0	0	0	0	0	0.19212	0	0	0	0	0	0	0	0	0	0	0	0	0	0	0	0	0	0	0.00786336
ALL-08	1	0	0	0	0	0	0	0	0	0	0	0	0	0	0	0	0	0	0	0	0	0	0	0	0	0	0	0	0
ALL-10	0.623604	0	0	0	0	0.187463	0	0	0	0	0	0	0	0	0	0	0	0	0	0	0.122784	0	0	0	0	0	0	0	0.0661495
ALL-102	0.913275	0	0	0	0	0	0	0	0	0	0	0	0	0	0	0	0	0	0	0	0	0	0	0	0	0	0	0	0.0867252
ALL-105	1	0	0	0	0	0	0	0	0	0	0	0	0	0	0	0	0	0	0	0	0	0	0	0	0	0	0	0	0
ALL-106	0.877769	0	0	0	0	0	0	0	0	0	0	0	0	0	0	0	0	0	0	0	0	0	0	0	0	0.0748976	0	0	0.0473329
ALL-107	0.810179	0	0	0	0	0	0	0	0	0	0	0	0	0	0.131879	0	0	0	0	0	0	0	0	0	0	0	0	0	0.0579418
ALL-108	0.930892	0	0	0	0	0	0	0	0	0	0	0	0	0	0	0	0	0	0	0	0	0	0	0.0607094	0	0	0	0	0.0083985
ALL-11	0.847564	0	0	0	0	0.0667284	0	0	0	0	0	0	0	0	0	0	0	0	0	0	0	0	0	0	0	0	0	0	0.0857072
ALL-115	0.572969	0.156378	0	0	0	0	0.145231	0	0	0	0	0	0.125422	0	0	0	0	0	0	0	0	0	0	0	0	0	0	0	1.11022e-16
ALL-116	1	0	0	0	0	0	0	0	0	0	0	0	0	0	0	0	0	0	0	0	0	0	0	0	0	0	0	0	0
ALL-117	0.887423	0	0	0	0	0	0	0	0	0	0	0	0	0	0	0	0	0	0	0	0.0632805	0	0	0	0	0	0	0	0.0492963
ALL-118	0.888506	0	0	0	0	0	0	0	0	0	0	0	0	0	0	0	0	0	0	0	0	0	0	0	0	0	0	0	0.111494
ALL-121	0.904182	0	0	0	0	0	0	0	0	0	0	0	0	0	0.0765421	0	0	0	0	0	0	0	0	0	0	0	0	0	0.0192754
ALL-122	0.993253	0	0	0	0	0	0	0	0	0	0	0	0	0	0	0	0	0	0	0	0	0	0	0	0	0	0	0	0.00674739
ALL-123	1	0	0	0	0	0	0	0	0	0	0	0	0	0	0	0	0	0	0	0	0	0	0	0	0	0	0	0	0
ALL-16	1	0	0	0	0	0	0	0	0	0	0	0	0	0	0	0	0	0	0	0	0	0	0	0	0	0	0	0	0
ALL-17	0.821429	0	0	0	0	0	0.0713135	0	0	0	0	0	0	0	0	0	0	0	0	0	0	0	0	0	0	0.0991694	0	0	0.00808854
ALL-19	0.59693	0	0	0	0	0.138713	0	0	0	0.125287	0	0	0	0	0.0900251	0	0	0	0	0	0	0	0	0	0	0	0	0	0.0490445
ALL-25	0.845105	0	0	0	0	0.154895	0	0	0	0	0	0	0	0	0	0	0	0	0	0	0	0	0	0	0	0	0	0	0
ALL-26	0.684002	0	0	0	0	0.138656	0	0	0	0	0	0	0	0	0	0	0	0	0	0	0	0	0	0	0	0.124564	0	0	0.0527786
ALL-27	0.947429	0	0	0	0	0	0	0	0	0	0	0	0	0	0	0	0	0	0	0	0	0	0	0	0	0	0	0	0.052571
ALL-28	0.739801	0	0	0	0	0	0	0	0	0	0	0.125907	0	0	0	0	0	0	0	0	0	0	0	0	0	0	0	0	0.134292
ALL-29	1	0	0	0	0	0	0	0	0	0	0	0	0	0	0	0	0	0	0	0	0	0	0	0	0	0	0	0	0
ALL-30	0.970213	0	0	0	0	0	0	0	0	0	0	0	0	0	0	0	0	0	0	0	0	0	0	0	0	0	0	0	0.029787
ALL-31	0.75796	0	0	0	0	0	0	0	0	0	0	0	0	0	0	0	0	0	0	0	0	0	0	0	0	0.132324	0	0	0.109716
ALL-32	0.990912	0	0	0	0	0	0	0	0	0	0	0	0	0	0	0	0	0	0	0	0	0	0	0	0	0	0	0	0.00908842
ALL-33	0.970033	0	0	0	0	0	0	0	0	0	0	0	0	0	0	0	0	0	0	0	0	0	0	0	0	0	0	0	0.0299668
ALL-39	0.993849	0	0	0	0	0	0	0	0	0	0	0	0	0	0	0	0	0	0	0	0	0	0	0	0	0	0	0	0.006151
ALL-42	0.778353	0	0	0	0	0	0	0	0	0.19994	0	0	0	0	0	0	0	0	0	0	0	0	0	0	0	0	0	0	0.021707
ALL-43	0.989497	0	0	0	0	0	0	0	0	0	0	0	0	0	0	0	0	0	0	0	0	0	0	0	0	0	0	0	0.0105027
ALL-46	0.332095	0	0	0	0	0.571664	0	0	0	0.0962411	0	0	0	0	0	0	0	0	0	0	0	0	0	0	0	0	0	0	0
ALL-47	0.982419	0	0	0	0	0	0	0	0	0	0	0	0	0	0	0	0	0	0	0	0	0	0	0	0	0	0	0	0.0175806
ALL-50	1	0	0	0	0	0	0	0	0	0	0	0	0	0	0	0	0	0	0	0	0	0	0	0	0	0	0	0	0
ALL-51	0.922821	0	0	0	0	0	0.0728886	0	0	0	0	0	0	0	0	0	0	0	0	0	0	0	0	0	0	0	0	0	0.00429018
ALL-52	0.83325	0	0	0	0	0	0	0	0	0	0	0	0	0	0	0.131068	0	0	0	0	0	0	0	0	0	0	0	0	0.0356817
ALL-53	0.864847	0	0	0	0	0	0	0	0	0	0	0	0	0	0	0	0	0	0	0	0.0894862	0	0	0	0	0	0	0	0.0456664
ALL-54	0.731607	0	0	0	0	0.0980445	0	0	0	0	0	0	0	0	0	0	0	0	0	0	0	0	0	0	0	0.106996	0	0	0.0633522
ALL-55	0.894509	0	0	0	0	0	0	0	0	0	0	0	0	0	0	0	0	0	0	0	0.0689903	0	0	0	0	0	0	0	0.0365005
ALL-56	0.997242	0	0	0	0	0	0	0	0	0	0	0	0	0	0	0	0	0	0	0	0	0	0	0	0	0	0	0	0.00275844
ALL-57	0.842012	0	0	0	0	0	0	0	0	0	0	0	0	0	0	0	0	0	0	0	0	0	0	0	0	0.114922	0	0	0.0430662
ALL-58	0.709686	0	0	0	0	0	0	0	0	0	0	0	0.242491	0	0	0	0	0	0	0	0	0	0	0	0	0	0	0	0.0478229
ALL-59	0.923371	0	0	0	0	0	0	0	0	0	0	0	0	0	0	0	0	0	0	0	0	0	0	0	0	0	0	0	0.0766288
ALL-60	0.867707	0	0	0	0	0	0	0	0	0	0	0	0	0	0.0885292	0	0	0	0	0	0	0	0	0	0	0	0	0	0.0437642
ALL-61	1	0	0	0	0	0	0	0	0	0	0	0	0	0	0	0	0	0	0	0	0	0	0	0	0	0	0	0	0
ALL-63	0.773037	0	0	0	0	0.220697	0	0	0	0	0	0	0	0	0	0	0	0	0	0	0	0	0	0	0	0	0	0	0.00626563
ALL-75	0.930651	0	0	0	0	0	0	0	0	0	0	0	0	0	0.0693492	0	0	0	0	0	0	0	0	0	0	0	0	0	0
ALL-80	0.937057	0	0	0	0	0	0	0	0	0	0	0	0	0	0.0629427	0	0	0	0	0	0	0	0	0	0	0	0	0	0
ALL-81	0.678319	0	0	0	0	0	0	0	0	0	0	0	0	0	0.321681	0	0	0	0	0	0	0	0	0	0	0	0	0	0
ALL-82	0.93934	0.0606601	0	0	0	0	0	0	0	0	0	0	0	0	0	0	0	0	0	0	0	0	0	0	0	0	0	0	0
ALL-83	1	0	0	0	0	0	0	0	0	0	0	0	0	0	0	0	0	0	0	0	0	0	0	0	0	0	0	0	0
ALL-84	0.747201	0	0	0	0	0.128071	0	0	0	0	0	0	0	0	0.124728	0	0	0	0	0	0	0	0	0	0	0	0	0	0
ALL-85	1	0	0	0	0	0	0	0	0	0	0	0	0	0	0	0	0	0	0	0	0	0	0	0	0	0	0	0	0
ALL-87	1	0	0	0	0	0	0	0	0	0	0	0	0	0	0	0	0	0	0	0	0	0	0	0	0	0	0	0	0
ALL-88	1	0	0	0	0	0	0	0	0	0	0	0	0	0	0	0	0	0	0	0	0	0	0	0	0	0	0	0	0
ALL-90	0.992023	0	0	0	0	0	0	0	0	0	0	0	0	0	0	0	0	0	0	0	0	0	0	0	0	0	0	0	0.00797749
ALL-91	1	0	0	0	0	0	0	0	0	0	0	0	0	0	0	0	0	0	0	0	0	0	0	0	0	0	0	0	0
ALL-93	0.53986	0	0	0	0	0.257963	0	0	0	0	0	0	0	0	0.202177	0	0	0	0	0	0	0	0	0	0	0	0	0	1.11022e-16
ALL-94	0.824193	0	0	0	0	0.0821102	0	0	0	0	0	0	0	0	0	0	0	0	0	0	0	0	0	0	0	0.0782633	0	0	0.0154332
ALL-95	1	0	0	0	0	0	0	0	0	0	0	0	0	0	0	0	0	0	0	0	0	0	0	0	0	0	0	0	0
ALL-97	0.893982	0	0	0	0	0	0	0	0	0	0	0	0	0	0	0	0	0	0	0	0	0	0	0	0	0.0716354	0	0	0.0343826
ASPS-KY	0.944724	0	0	0	0	0	0	0	0	0	0	0	0	0	0	0	0	0	0	0	0	0	0	0	0	0	0	0	0.0552759
BT-27	0.123784	0	0	0	0	0.562675	0.118085	0	0	0	0	0	0	0	0.10482	0.073952	0	0	0	0	0	0	0	0	0	0	0	0	0.016683
BT-29	0.722799	0	0	0	0	0	0	0	0	0.140875	0	0	0	0	0.136326	0	0	0	0	0	0	0	0	0	0	0	0	0	0
CHLA-258	0.52717	0	0.125266	0	0	0.206573	0	0	0	0.130351	0	0	0	0	0	0	0	0	0	0	0	0	0	0	0	0	0	0	0.0106396
CHLA-79	0.385466	0	0.143393	0	0.0879704	0	0	0	0	0	0	0	0	0	0	0	0	0	0	0	0	0	0	0	0	0	0	0	0.223529
COG-N-415x	0.336342	0	0	0	0.233645	0.0870417	0	0	0	0	0	0	0	0	0	0	0	0.0861892	0	0	0	0	0	0	0	0	0	0	0.256782
COG-N-421x	0.523572	0	0	0	0	0.175535	0	0	0	0	0	0	0	0	0	0	0	0	0	0	0.106844	0	0	0	0	0	0	0	0
COG-N-424x	0.808166	0	0	0	0	0	0	0	0	0	0	0	0	0	0	0	0	0	0	0	0.128205	0	0	0	0	0	0	0	0.0636292
COG-N-426x-Felix-PDX	0.662456	0	0.201473	0	0	0	0	0	0	0	0	0	0	0	0	0	0	0	0	0.0806648	0	0	0	0	0	0	0	0	0.055407
COG-N-440x	0.311063	0	0	0	0	0.398812	0	0	0	0.105768	0	0	0	0	0	0	0	0	0	0	0	0	0	0	0	0	0	0	0.12383
COG-N-452x	0.783893	0	0	0	0	0	0	0	0	0.159364	0	0	0	0	0	0	0	0	0	0	0	0	0	0	0	0	0	0	0.056743
COG-N-453x	0.598819	0	0	0	0	0	0	0	0	0	0	0	0	0	0	0	0	0.27691	0	0	0	0	0	0	0	0	0	0	0.124272
COG-N-471x	0.841402	0	0	0	0	0	0	0	0	0.106297	0	0	0	0	0	0	0	0	0	0	0	0	0	0	0	0	0	0	0.0523015
COG-N-480x	0.74462	0	0	0	0	0.11881	0	0	0	0	0	0	0	0	0	0	0	0	0	0	0	0	0	0	0	0.0944173	0	0	0.0421535
COG-N-496x	0.973039	0	0	0	0	0	0	0	0	0	0	0	0	0	0	0	0	0	0	0	0	0	0	0	0	0	0	0	0.0269614
COG-N-519x	0.53544	0	0	0	0	0	0	0	0	0.0715495	0	0	0	0	0.205325	0	0	0	0	0	0	0	0	0	0.106219	0	0	0	0.081467
COG-N-549x	0.58415	0	0	0	0	0.341868	0	0	0	0	0	0	0	0	0	0	0	0	0	0	0	0	0	0.0739815	0	0	0	0	0
COG-N-557x	0.7792	0	0.0986916	0	0	0	0	0	0	0.09013	0	0	0	0	0	0	0	0	0	0	0	0	0	0	0	0	0	0	0.0319786
COG-N-560x	0.489781	0	0	0	0	0.383729	0.0993058	0	0	0	0	0	0	0	0	0	0	0	0	0	0	0	0	0	0	0	0	0	0.0271842
COG-N-561x	0.561682	0	0	0	0	0	0	0	0	0.10677	0	0	0	0	0.145405	0	0	0	0	0	0	0	0	0	0	0.124901	0	0	0.0612423
COG-N-564x	0.638427	0	0.243402	0	0	0	0	0	0	0	0	0	0	0	0	0	0	0	0	0	0	0	0	0	0	0	0	0	0.0354233
COG-N-589x	0.928375	0	0	0	0	0	0	0	0	0	0	0	0	0	0	0	0	0	0	0	0	0	0	0	0	0	0	0	0.0716248
COG-N-590x	1	0	0	0	0	0	0	0	0	0	0	0	0	0	0	0	0	0	0	0	0	0	0	0	0	0	0	0	0
COG-N-603x	0.462239	0	0	0	0	0	0	0	0	0.529052	0	0	0	0	0	0	0	0	0	0	0	0	0	0	0	0	0	0	0.00870922
COG-N-618x	0.343836	0	0.241605	0.104147	0	0	0	0	0	0	0	0	0	0	0	0	0.117105	0	0	0	0	0	0.172808	0	0	0	0	0	0.0204984
COG-N-619x	0.780812	0	0	0.202124	0	0	0	0	0	0	0	0	0	0	0	0	0	0	0	0	0	0	0	0	0	0	0	0	0.0170639
COG-N-620x	0.432514	0	0	0	0	0.157325	0	0	0	0.0809988	0	0	0	0	0	0.0775511	0	0	0	0	0	0	0	0.0882552	0	0.111919	0	0	0.0514368
COG-N-623x	0.0710891	0	0.193438	0	0	0	0	0	0	0.105297	0	0	0	0	0	0	0	0	0	0	0	0	0.119927	0	0	0	0	0	0.041091
COG-N-624x	0.425651	0	0.248302	0	0	0.0955644	0	0	0	0.0847846	0	0	0	0	0	0	0	0	0	0	0	0	0	0.0951622	0	0	0	0	0.0505356
COG-N-625x	0.696051	0	0.180945	0	0	0	0	0	0	0	0	0	0	0	0	0	0	0	0	0	0	0	0	0.0989615	0	0	0	0	0.0240431
COG-N-628x	0.849801	0	0.128475	0	0	0	0	0	0	0	0	0	0	0	0	0	0	0	0	0	0	0	0	0	0	0	0	0	0.0217236
ES-1	0.728449	0	0	0	0	0	0	0	0	0.0652969	0	0	0	0	0.0893256	0.0721294	0	0	0	0	0	0	0	0	0	0	0	0	0.0447991
ES-4	0.839879	0	0	0	0	0	0	0	0	0	0	0	0	0	0	0.0982371	0	0	0	0	0	0	0	0	0	0	0	0	0.0618837
ES-6	0.474157	0	0	0	0.117533	0.188489	0	0	0	0.0784349	0	0	0	0	0	0	0	0	0	0	0	0	0	0	0	0	0	0	0.141385
ES-8	0.544982	0	0.125224	0	0	0	0	0	0	0.0640121	0	0	0	0	0	0	0	0	0	0	0	0	0	0	0	0.0878732	0	0	0.0456326
ETP-1	0.606981	0	0	0	0	0.280099	0	0	0	0	0	0.0860379	0	0	0	0	0	0	0	0	0	0	0	0	0	0	0	0	0.0268827
ETP-2	0.647222	0	0	0	0	0.0856207	0	0	0	0	0	0	0	0	0.252335	0	0	0	0	0	0	0	0	0	0	0	0	0	0.014822
ETP-3	1	0	0	0	0	0	0	0	0	0	0	0	0	0	0	0	0	0	0	0	0	0	0	0	0	0	0	0	0
ETP-4	0.88623	0	0	0	0	0.11377	0	0	0	0	0	0	0	0	0	0	0	0	0	0	0	0	0	0	0	0	0	0	0
ETP-5	0.854568	0	0	0	0	0	0	0	0	0	0	0	0	0	0.145432	0	0	0	0	0	0	0	0	0	0	0	0	0	0
ETP-6	0.979742	0	0	0	0	0	0	0	0	0	0	0	0	0	0	0	0	0	0	0	0	0	0	0	0	0	0	0	0.020258
EW-5	0.89081	0	0	0	0	0	0	0	0	0	0	0	0	0	0	0	0	0	0	0	0.0868965	0	0	0	0	0	0	0	0.0222931
EW-8	0.323178	0	0	0	0	0.183332	0	0	0	0	0	0	0	0	0	0	0	0.14027	0	0	0	0	0	0	0	0.082983	0	0	0.150436
G401	0.597872	0	0	0	0	0.0994928	0	0	0	0	0	0	0	0	0	0.189088	0	0	0	0	0	0	0	0	0	0	0	0	0.0488709
IBs-2373PNET	0.589956	0	0.128221	0	0	0.142389	0	0	0	0	0	0	0	0	0	0	0	0	0	0	0	0	0	0.0615933	0	0	0	0	0.0778402
IC-1499EPB	0.686345	0	0	0	0	0.104649	0	0	0	0	0	0	0	0	0	0.115944	0	0	0	0	0.0676201	0	0	0	0	0	0	0	0.0254417
IC-1621GBM	0.413931	0	0	0	0	0	0	0	0	0	0	0	0	0	0.547608	0	0	0	0	0	0	0	0	0	0	0	0	0	0.0384617
IC-2264PNET	1	0	0	0	0	0	0	0	0	0	0	0	0	0	0	0	0	0	0	0	0	0	0	0	0	0	0	0	0
IC-22909PNET-rIII	0.931827	0	0	0	0	0	0	0	0	0	0	0	0	0	0	0	0	0	0	0	0	0	0	0	0	0	0	0	0.0681731
IC-3635PXA	0.934592	0	0	0	0	0	0	0	0	0	0	0	0	0	0	0	0	0	0	0	0	0	0	0	0	0	0	0	0.0654077
IC-3704GBM	0.892126	0	0	0	0	0	0	0	0	0	0	0	0	0	0.107874	0	0	0	0	0	0	0	0	0	0	0	0	0	0
IC-6634GBM	0.509627	0	0	0	0	0	0.171445	0	0	0	0	0	0	0	0.259094	0	0	0	0	0	0	0	0	0	0	0	0	0	0.0598337
IC-9635EPN	0.83348	0	0.098024	0	0	0.0684958	0	0	0	0	0	0	0	0	0	0	0	0	0	0	0	0	0	0	0	0	0	0	0
IC-9811EPN	0.8014	0	0.0727749	0	0	0.0728123	0	0	0	0	0	0	0	0	0	0	0	0	0	0	0	0	0	0	0	0	0	0	0.0530131
ICb-10593ATRT	0.719563	0	0	0	0	0.198892	0	0	0	0.0629521	0	0	0	0	0	0	0	0	0	0	0	0	0	0	0	0	0	0	0.0185933
ICb-10614EPN	0.915812	0	0	0	0	0	0	0	0	0	0	0	0	0	0	0	0	0	0	0	0	0	0	0	0	0	0	0	0.0841877
ICb-1218ATRT	0.816676	0	0	0	0	0	0.0774623	0	0	0	0	0	0	0	0	0	0	0	0	0	0.0680426	0	0	0	0	0	0	0	0.0378189
ICb-1338MB	0.865757	0	0	0	0	0.0947259	0	0	0	0	0	0	0	0	0	0	0	0	0	0	0	0	0	0	0	0	0	0	0.0395168
ICb-1343ENB	0.758352	0	0	0	0	0.188008	0	0	0	0	0	0	0	0	0	0	0	0	0	0	0	0	0	0	0	0	0	0	0.0536395
ICB-1744MB	1	0	0	0	0	0	0	0	0	0	0	0	0	0	0	0	0	0	0	0	0	0	0	0	0	0	0	0	0
ICb-2002EPN	0.683718	0	0	0	0	0.153518	0	0	0	0	0	0	0	0	0	0	0	0	0	0	0	0	0	0	0	0.110189	0	0	0.0525749
ICb-2123MB	0.897688	0	0	0	0	0	0	0	0	0	0	0	0	0	0	0	0	0	0	0	0.0714714	0	0	0	0	0	0	0	0.0308405
ICb-2555MB	0.96351	0	0	0	0	0	0	0	0	0	0	0	0	0	0	0	0	0	0	0	0	0	0	0	0	0	0	0	0.0364904
ICb-3130MB	0.826542	0	0	0	0	0	0	0	0	0	0	0	0	0	0	0	0	0	0	0	0	0	0	0	0	0.0799541	0	0	0.0935034
ICb-5108ATRT	0.966492	0	0	0	0	0	0	0	0	0	0	0	0	0	0	0	0	0	0	0	0	0	0	0	0	0	0	0	0.0335078
ICb-5323EPN	0.589069	0	0	0	0	0.274244	0	0	0	0	0	0	0	0	0	0	0	0	0	0	0	0	0	0	0	0.0677134	0	0	0.0689735
ICb-5610MB	0.741701	0	0	0	0	0	0.0823229	0	0	0	0	0	0	0	0.0741885	0	0	0	0	0	0	0	0	0	0	0.101788	0	0	0
ICb-6753ATRT	0.811982	0	0.161804	0	0	0	0	0	0	0	0	0	0	0	0	0	0	0	0	0	0	0	0	0	0	0	0	0	0.0262139
ICb-9508MB	0.396929	0	0	0	0	0	0	0	0	0	0	0	0	0	0	0	0	0	0	0	0.109202	0	0	0	0.391623	0	0.0748513	0	0.0273947
ICb-9850PNET	1	0	0	0	0	0	0	0	0	0	0	0	0	0	0	0	0	0	0	0	0	0	0	0	0	0	0	0	0
ICb-L1115ATRT	1	0	0	0	0	0	0	0	0	0	0	0	0	0	0	0	0	0	0	0	0	0	0	0	0	0	0	0	0
ICb-S1129MB	0.972154	0	0	0	0	0	0	0	0	0	0	0	0	0	0	0	0	0	0	0	0	0	0	0	0	0	0	0	0.0278461
IRS-56	0.639218	0	0	0	0	0	0	0	0	0	0	0	0	0	0	0	0	0	0	0	0	0	0	0	0	0.233917	0	0	0.126865
IRS-68	0.81459	0	0	0	0	0	0	0	0	0	0	0	0	0	0	0.10691	0	0	0	0.0621825	0	0	0	0	0	0	0	0	0.0163169
KT-10	1	0	0	0	0	0	0	0	0	0	0	0	0	0	0	0	0	0	0	0	0	0	0	0	0	0	0	0	0
KT-11	0.984231	0	0	0	0	0	0	0	0	0	0	0	0	0	0	0	0	0	0	0	0	0	0	0	0	0	0	0	0.015769
KT-12	0.519792	0	0	0	0	0.240735	0.0861284	0	0.102848	0	0	0	0	0	0	0	0	0	0	0	0	0	0	0	0	0	0	0	0.050497
KT-13	0.663361	0	0.125465	0	0	0	0	0	0	0	0	0	0	0	0.185573	0	0	0	0	0	0	0	0	0	0	0	0	0	0.0256007
KT-14	0.8255	0	0	0	0	0	0	0	0	0.109772	0	0	0	0	0	0	0	0	0	0	0	0	0	0	0	0	0	0	0.0647275
KT-18	0.552342	0	0	0	0	0.254293	0	0	0	0	0	0	0	0	0	0.136047	0	0	0	0	0	0	0	0	0	0	0	0	0.0573185
KT-5	0.940068	0	0	0	0	0	0	0	0	0	0	0	0	0	0	0	0	0	0	0	0	0	0	0	0	0	0	0	0.0599316
KT-6	0.895946	0	0	0	0	0	0	0	0	0	0	0	0	0	0	0	0	0	0	0	0	0	0	0	0	0	0	0	0.104054
KT-8	0.686138	0	0	0	0	0	0	0	0	0.133333	0	0	0	0	0	0.158132	0	0	0	0	0	0	0	0	0	0	0	0	0.0223975
KT-9	0.909936	0	0	0	0	0	0	0	0	0	0	0	0	0	0	0	0	0	0	0	0	0	0	0	0	0	0	0	0.0900638
MLL-1	0.866637	0	0	0	0	0.0678707	0	0	0	0	0	0	0	0	0	0	0	0	0	0	0	0	0	0	0	0	0	0	0.065492
MLL-14	0.473704	0	0	0	0	0.201581	0.128496	0	0	0	0	0	0	0	0.156481	0	0	0	0	0	0	0	0	0	0	0	0	0	0.0397381
MLL-2	0.842608	0	0	0	0	0	0	0	0	0	0	0	0	0	0.0785499	0	0	0	0	0	0	0	0	0	0	0.078842	0	0	0
MLL-3	0.988076	0	0	0	0	0	0	0	0	0	0	0	0	0	0	0	0	0	0	0	0	0	0	0	0	0	0	0	0.011924
MLL-5	1	0	0	0	0	0	0	0	0	0	0	0	0	0	0	0	0	0	0	0	0	0	0	0	0	0	0	0	0
MLL-6	0.891185	0	0	0	0	0	0	0	0	0	0	0	0	0	0	0.0679713	0	0	0	0	0	0	0	0	0	0	0	0	0.0408438
MLL-7	0.599887	0	0.0806026	0	0	0.24448	0	0	0	0	0	0	0	0	0	0	0	0	0	0	0	0	0	0	0	0	0	0	0.0750301
MLL-8	0.961871	0	0	0	0	0	0	0	0	0	0	0	0	0	0	0	0	0	0	0	0	0	0	0	0	0	0	0	0.0381291
MLL-86	0.974313	0	0	0	0	0	0	0	0	0	0	0	0	0	0	0	0	0	0	0	0	0	0	0	0	0	0	0	0.0256874
NB-1382	0.651563	0	0.174368	0	0	0	0	0	0	0	0	0	0	0	0	0	0	0	0	0	0	0	0	0.070637	0	0	0	0	0.103432
NB-1643	0.840119	0	0	0	0	0	0	0	0	0	0	0	0	0	0	0	0	0.132689	0	0	0	0	0	0	0	0	0	0	0.0271918
NB-1691	0.758125	0	0	0	0	0	0	0	0	0.167821	0	0	0	0	0	0	0	0	0	0	0	0	0	0	0	0	0	0	0.00552974
NB-1771	0.725683	0	0.134198	0	0	0	0	0	0	0.0646601	0	0	0	0	0	0	0	0	0	0	0	0	0	0	0	0	0	0	0.0134393
NB-EBc1	0.177461	0	0.102121	0	0.170507	0.125504	0.068012	0	0	0.0956052	0	0	0	0	0	0	0	0	0	0	0	0	0	0.159396	0	0	0	0	0.101394
NB-Fly-623m	0.96952	0	0	0	0	0	0	0	0	0	0	0	0	0	0	0	0	0	0	0	0	0	0	0	0	0	0	0	0.03048
NB-SD	0.525151	0	0	0	0	0	0	0	0	0.0741384	0	0	0	0	0	0	0	0	0	0	0	0	0	0.173572	0	0	0	0	0.0904385
NCH-ARMS-2-NCH-S13-7484	0.639187	0	0	0	0	0	0	0	0	0	0	0	0	0	0.10437	0	0	0	0	0	0	0	0	0	0.100913	0	0	0	0.15553
NCH-CA-1	1	0	0	0	0	0	0	0	0	0	0	0	0	0	0	0	0	0	0	0	0	0	0	0	0	0	0	0	0
NCH-CA-2	0.366014	0	0	0.0672516	0	0	0	0.140277	0	0	0	0	0	0	0.0688995	0	0	0	0	0	0	0	0	0.0945993	0	0	0	0	0.161701
NCH-CA-3	0.804117	0	0	0	0	0	0	0	0	0	0	0	0	0	0	0	0	0	0	0	0	0	0	0	0	0.113056	0	0	0.0828277
NCH-CCS-1	0.924046	0	0	0	0	0	0	0	0	0	0	0	0	0	0.0718353	0	0	0	0	0	0	0	0	0	0	0	0	0	0.00411877
NCH-ERMS-1-NCH-RMS-1	0.917201	0	0	0	0	0	0	0	0	0	0	0	0	0	0	0	0	0	0	0	0	0	0	0	0	0.0646218	0	0	0.0181776
NCH-EWS-1	0.797332	0	0	0	0	0	0	0	0	0	0	0	0	0	0	0.169561	0	0	0	0	0	0	0	0	0	0	0	0	0.0331066
NCH-HEP1	0.705403	0	0	0	0	0	0	0	0	0	0	0	0	0	0	0.178905	0	0	0	0	0	0	0	0	0	0	0	0	0.115692
NCH-MB-1	0.763149	0	0	0	0	0	0	0	0	0	0	0	0	0	0.207467	0	0	0	0	0	0	0	0	0	0	0	0	0	0.0293839
NCH-MN-1	0.560482	0	0.12748	0	0	0.208315	0	0	0	0	0	0	0	0	0	0	0	0	0	0	0	0	0	0	0	0	0	0	0.103723
NCH-NB-1	0.929357	0	0	0	0	0	0	0	0	0	0	0	0	0	0	0	0	0	0	0	0	0	0	0	0	0.0706432	0	0	0
NCH-OS-1	0.536814	0	0	0	0	0.224654	0	0	0	0	0	0.168452	0	0	0	0	0	0	0	0	0	0	0	0	0	0	0	0	0.0700797
NCH-PXA-1	0.77172	0	0.100693	0	0	0	0	0	0	0	0	0	0	0	0	0	0	0	0	0	0	0	0	0	0	0	0	0	0.127587
NCH-RBD-1	0.823608	0	0	0	0	0	0	0	0	0	0	0	0	0	0.0696187	0.106773	0	0	0	0	0	0	0	0	0	0	0	0	0
NCH-RBD-2	0.751841	0	0	0.104682	0	0	0	0	0	0	0	0	0	0	0	0	0	0	0	0	0.0917541	0	0	0	0	0	0	0	0.0517224
NCH-RBD-4	0.90329	0	0	0	0	0	0	0	0	0	0	0	0	0	0	0.0734886	0	0	0	0	0	0	0	0	0	0	0	0	0.023221
NCH-WT-4	1	0	0	0	0	0	0	0	0	0	0	0	0	0	0	0	0	0	0	0	0	0	0	0	0	0	0	0	0
NCH-WT-5	0.803792	0	0	0	0	0	0	0	0	0	0	0	0	0	0	0	0	0	0	0	0	0	0	0	0	0.126674	0	0	0.0695338
NCH-WT-6-S13-1506	0.644312	0	0.114633	0	0	0	0	0	0	0	0	0	0	0	0.143908	0	0	0	0	0	0	0	0	0	0	0	0	0	0.0971466
NCH-WT-7	1	0	0	0	0	0	0	0	0	0	0	0	0	0	0	0	0	0	0	0	0	0	0	0	0	0	0	0	0
NCH-WT-8-S13-3700	0.741859	0	0	0	0	0.211586	0	0	0	0	0	0	0	0	0	0	0	0	0	0	0	0	0	0	0	0	0	0	0.0465548
NCI-ASPS	0.658609	0	0	0	0.165168	0	0	0	0	0	0.0889518	0	0	0	0	0	0	0	0	0	0	0	0	0	0	0	0	0	0.0872717
OS-1	0.825942	0	0	0	0	0	0	0	0	0	0	0	0	0	0.0758484	0	0	0	0	0	0.0898208	0	0	0	0	0	0	0	0.00838904
OS-17	0.593645	0	0	0	0	0	0	0	0	0.133983	0	0	0	0	0.114592	0	0	0	0	0	0	0	0	0	0	0.115037	0	0	0.0427426
OS-2	0.388885	0	0	0	0	0.101605	0.0640304	0	0	0	0	0	0	0	0	0	0	0	0	0	0.0745918	0	0	0.064214	0.12211	0.111927	0	0	0.0726366
OS-25	0.503408	0	0.147582	0	0	0	0.0769724	0	0	0	0	0	0	0	0.200011	0	0	0	0	0	0	0	0	0	0	0	0	0	0.0720264
OS-29	0.926017	0	0	0	0	0	0	0	0	0	0	0	0	0	0	0	0	0	0	0	0	0	0	0	0	0	0	0	0.0739829
OS-31	0.708092	0	0	0	0	0	0	0	0	0.175912	0	0	0	0	0	0	0	0	0	0	0.0765562	0	0	0	0	0	0	0	0.0394394
OS-32	0.539977	0	0	0.116633	0	0.34339	0	0	0	0	0	0	0	0	0	0	0	0	0	0	0	0	0	0	0	0	0	0	0
OS-33	0.819295	0	0	0	0	0	0	0	0	0	0	0	0	0	0	0	0	0	0	0	0.113187	0	0	0	0	0	0	0	0.0675174
OS-34	0.645512	0	0.077833	0	0	0.0607522	0.0999774	0	0	0	0	0	0	0	0	0	0	0	0	0	0	0	0	0	0	0	0	0	0.115925
OS-34-SJ	0.523686	0	0.114843	0	0	0.135176	0.117105	0	0	0	0	0	0	0	0	0	0	0	0	0	0.0724218	0	0	0	0	0	0	0	0.0367689
OS-36	0.794074	0	0	0	0	0	0	0	0	0	0	0	0	0	0.201263	0	0	0	0	0	0	0	0	0	0	0	0	0	0.0046628
OS-36-SJ	0.227864	0	0	0	0	0.19483	0	0	0	0	0	0	0	0	0.360854	0.156088	0	0	0	0	0	0	0	0	0	0	0	0	0.0603647
OS-41	0.769346	0	0	0	0	0	0	0	0	0	0	0	0	0	0	0.159895	0	0	0	0	0	0	0	0	0	0	0	0	0.070759
OS-42	0.384987	0	0.28497	0.066529	0	0.0642	0	0	0	0	0	0	0	0	0	0	0	0	0	0	0	0	0	0	0.0700489	0	0	0	0.129265
OS-43-TPMX	0.565417	0.0996695	0	0	0	0	0.0834602	0	0	0	0	0	0.242811	0	0	0	0	0	0	0	0	0	0	0	0	0	0	0	0.00864227
OS-44-KPDX-x	0.824111	0	0	0	0	0	0	0	0	0	0	0	0	0	0	0	0	0	0	0	0	0	0	0	0	0	0	0	0.175889
OS-44	0.651051	0	0.110714	0	0	0	0	0	0	0	0	0	0	0	0.211568	0	0	0	0	0	0	0	0	0	0	0	0	0	0.0266674
OS-45-TSX-pr1	0.354851	0	0.442848	0	0	0	0	0	0	0	0	0	0.0639503	0	0	0	0	0	0	0	0.064776	0	0	0	0	0	0	0	0.0735752
OS-46-AOX	0.747655	0	0.136858	0	0	0	0	0	0	0	0	0	0	0	0	0	0	0	0	0	0	0	0	0	0	0	0	0	0.115487
OS-46	0.79244	0	0	0	0	0	0	0	0	0	0	0	0	0	0	0.132526	0	0	0	0	0	0	0	0	0	0	0	0	0.0750341
OS-47-SJ	0.700042	0	0	0	0	0.187511	0	0	0	0	0	0	0	0	0	0.0658381	0	0	0	0	0	0	0	0	0	0	0	0	0.0466087
OS-48	0.711769	0	0.155305	0	0	0.109631	0	0	0	0	0	0	0	0	0	0	0	0	0	0	0	0	0	0	0	0	0	0	0.0232946
OS-49-SJ	0.74456	0	0.16017	0	0	0	0.0785089	0	0	0	0	0	0	0	0	0	0	0	0	0	0	0	0	0	0	0	0	0	0.0167609
OS-49-STTX-sc	0.905554	0	0	0	0	0	0	0	0	0	0	0	0	0	0	0	0	0	0	0	0	0	0	0	0.076762	0	0	0	0.0176842
OS-50-SJ	0.886836	0	0.101795	0	0	0	0	0	0	0	0	0	0	0	0	0	0	0	0	0	0	0	0	0	0	0	0	0	0.0113685
OS-52-SJ	0.734272	0	0	0	0	0	0	0	0	0	0	0	0	0	0	0.202614	0	0	0	0	0	0	0	0	0	0	0	0	0.0631147
OS-54-OHS-x	0.2947	0	0.130137	0	0.0860355	0	0	0	0	0	0	0	0	0	0	0	0	0	0	0	0	0	0	0.226238	0	0.11577	0	0	0.147119
OS-54-SJ	0.818081	0	0	0	0	0	0	0	0	0	0	0	0	0	0.0666874	0	0	0	0	0	0	0	0	0	0	0.108343	0	0	0.006888
OS-55-SBX	0.620501	0	0	0	0	0.10735	0	0	0	0	0	0	0	0	0	0	0	0	0	0	0	0	0	0.166596	0.0706819	0	0	0	0.0348708
OS-55	0.679205	0	0	0	0	0.0734791	0	0	0	0	0	0	0	0	0	0.158011	0	0	0	0	0	0	0	0	0	0	0	0	0.0893055
OS-56	0.641721	0	0.0775674	0	0	0.114998	0.0624006	0	0	0	0	0	0	0	0	0	0	0	0	0	0.0720838	0	0	0	0	0	0	0	0.0312298
OS-56-TTX	0.366852	0	0.252473	0	0	0.279258	0	0	0	0	0	0	0	0	0	0	0	0	0	0	0	0	0	0	0	0	0	0	0.101416
OS-60	0.483041	0	0.108481	0	0	0.187785	0	0	0	0	0	0	0	0	0	0	0	0	0	0	0	0	0	0.129373	0	0	0	0	0.0913202
PAKHZT	0.754917	0	0.171163	0	0	0	0	0	0	0	0	0	0	0	0	0	0	0	0	0	0	0	0	0	0	0	0	0	0.0739206
PAKRSL	0.795415	0	0	0	0	0	0	0	0	0	0	0	0	0	0.183962	0	0	0	0	0	0	0	0	0	0	0	0	0	0.0206231
PAKSWW	0.867513	0	0	0	0	0	0	0	0	0	0	0	0	0	0	0	0	0	0	0	0	0	0	0	0.122685	0	0	0	0.00980253
PAKVKK	0.999315	0	0	0	0	0	0	0	0	0	0	0	0	0	0	0	0	0	0	0	0	0	0	0	0	0	0	0	0.000685016
PAKYEP	0.7952	0	0.0784744	0	0	0.105486	0	0	0	0	0	0	0	0	0	0	0	0	0	0	0	0	0	0	0	0	0	0	0.0208401
PALJDL	1	0	0	0	0	0	0	0	0	0	0	0	0	0	0	0	0	0	0	0	0	0	0	0	0	0	0	0	0
PALKTY	0.991336	0	0	0	0	0	0	0	0	0	0	0	0	0	0	0	0	0	0	0	0	0	0	0	0	0	0	0	0.00866438
PALLSD	0.642022	0	0	0	0	0.152226	0	0	0	0	0	0	0	0	0.156213	0	0	0	0	0	0	0	0	0	0	0	0	0	0.0495389
PALNTB	0.96586	0	0	0	0	0	0	0	0	0	0	0	0	0	0	0	0	0	0	0	0	0	0	0	0	0	0	0	0.0341401
PALTWS	0.810707	0	0	0	0	0.0630926	0	0	0	0	0	0	0	0	0.126201	0	0	0	0	0	0	0	0	0	0	0	0	0	0
PAMDRM	1	0	0	0	0	0	0	0	0	0	0	0	0	0	0	0	0	0	0	0	0	0	0	0	0	0	0	0	0
Rh-10	0.958692	0	0	0	0	0	0	0	0	0	0	0	0	0	0	0	0	0	0	0	0	0	0	0	0	0	0	0	0.0413084
Rh-12	0.568794	0	0.195524	0	0	0.150975	0	0	0	0	0	0	0	0	0	0	0	0	0	0	0	0	0	0	0	0	0	0	0.0847075
Rh-30	0.896523	0	0	0	0	0	0	0	0	0.103477	0	0	0	0	0	0	0	0	0	0	0	0	0	0	0	0	0	0	0
Rh-30R	0.467258	0	0	0	0	0	0	0	0	0.0754555	0	0	0	0	0.209668	0	0	0	0	0	0	0	0	0	0	0.226258	0	0	0.0213603
Rh-36	0.345176	0	0.107035	0	0.0754862	0.136504	0	0	0	0	0	0	0	0	0	0.0804063	0	0	0	0	0.0727292	0	0	0.0669318	0	0	0	0	0.115731
Rh-41	0.644559	0	0	0	0	0	0	0	0	0.204874	0	0	0	0	0	0	0	0	0	0	0.12779	0	0	0	0	0	0	0	0.0227767
Rh-65	0.821033	0	0	0	0	0	0.0787671	0	0	0	0	0	0	0	0	0	0	0	0	0	0	0	0	0	0	0.0785363	0	0	0.0216636
Rh-70	0.758875	0	0.195902	0	0	0	0	0	0	0	0	0	0	0	0	0	0	0	0	0	0	0	0	0	0	0	0	0	0.0452231
SK-NEP-1	0.901304	0	0	0	0	0	0	0	0	0	0	0	0	0	0	0	0	0.0702917	0	0	0	0	0	0	0	0	0	0	0.028404
TC-71	0.691925	0	0.14698	0	0	0	0	0	0	0.122906	0	0	0	0	0	0	0	0	0	0	0	0	0	0	0	0	0	0	0.0381884
